# Supplementary material for: Structure-based design of CDC42 effector interaction inhibitors for the treatment of cancer
Source: Cell Rep. Author manuscript; Available in PMC 2022 May 24. (PMC9127750; doi:10.1016/j.celrep.2022.110641)
Supplement: 2 [file NIHMS1795991-supplement-2.xlsx]

## Sheet: Table_S5
Antibody	A.1..0.uM.11_6_2020.	0W1..0.uM.11_11_2020.	0W3..0.uM.11_13_2020.	Average	STDEV	B.1..5.uM.11_6_2020.	5W1..5.uM.11_11_2020.	5W3..5.uM.11_13_2020.	Average	STDEV	C.1..10.uM.11_6_2020.	10W1..10.uM.11_11_2020.	10W3..10.uM.11_13_2020.	Average	STDEV	D.1..20.uM.11_6_2020.	20W1..20.uM.11_11_2020.	20W3..20.uM.11_13_2020.	Average	STDEV
X14.3.3.beta.R.V	1.08202	0.983073	1.01555	1.02688	0.0504376	1.05194	0.934152	1.03302	1.00637	0.0632535	1.07005	1.01237	1.02572	1.03605	0.0301962	1.19167	1.14025	0.901577	1.07783	0.154792
X14.3.3.epsilon.M.C	1.10999	0.969351	0.900693	0.993345	0.106692	1.03892	0.968805	0.879481	0.962401	0.0799101	1.03635	0.955389	1.00936	1.00037	0.041224	0.94947	0.864271	0.973277	0.929006	0.0573118
X14.3.3.zeta.R.V	1.08081	0.870294	0.97648	0.975861	0.105259	1.07953	0.934414	0.945998	0.986647	0.0806473	1.0262	1.02876	1.03322	1.02939	0.00355234	1.01746	0.800948	0.946922	0.921778	0.110427
X4E.BP1.R.V	1.01087	1.41645	0.661831	1.02972	0.377661	0.996759	1.44808	1.15651	1.20045	0.228849	1.22047	0.715948	0.5902	0.842207	0.333568	0.866061	1.32261	1.54992	1.24619	0.348272
X4E.BP1_pS65.R.V	1.05443	0.862574	0.96336	0.960122	0.0959702	1.20458	0.916641	0.910534	1.01058	0.168032	0.985054	0.893481	1.14773	1.00875	0.128769	0.833789	0.718314	1.02364	0.858579	0.154163
X4E.BP1_pT37_T46.R.V	1.05902	0.864089	0.918428	0.947178	0.100595	1.16953	0.910783	0.96775	1.01602	0.13596	0.975379	0.933829	1.13314	1.01412	0.105152	0.917802	0.65057	1.03416	0.867509	0.196676
X53BP1.R.V	0.927474	1.05655	0.997264	0.993763	0.0646096	0.906928	1.10425	0.921589	0.97759	0.109937	0.922043	0.984048	0.920162	0.942084	0.0363538	1.05541	1.04173	1.04376	1.04697	0.00738352
A.Raf.R.V	0.907224	1.08622	1.02396	1.0058	0.0908685	0.964139	1.05687	1.15524	1.05875	0.0955669	0.923906	0.96205	0.865055	0.917003	0.0488646	1.04324	1.01083	0.99192	1.01533	0.0259529
A.Raf_pS299.R.C	1.10063	1.02486	1.02642	1.05064	0.0433014	1.00163	0.951877	1.02207	0.991859	0.0361018	1.05172	1.07172	0.988641	1.03736	0.0433617	1.04316	1.07231	0.987417	1.0343	0.0431363
ACC1.R.C	1.07519	1.10256	0.750113	0.975953	0.196061	1.16045	1.20089	0.833912	1.06508	0.201218	0.932139	1.06326	0.760823	0.91874	0.151663	0.904296	0.889526	0.778568	0.857463	0.0687233
ACC_pS79.R.V	0.978051	1.21718	0.681503	0.958912	0.268352	0.973898	1.22394	0.684693	0.960844	0.26986	1.21092	0.772477	0.651584	0.878326	0.294306	1.0613	1.08764	0.982736	1.04389	0.0545757
AceCS1.R.V	0.968103	0.897582	0.769377	0.878354	0.100749	1.006	0.973662	0.718047	0.899235	0.157744	1.05618	0.931376	0.950227	0.97926	0.0672749	1.0627	0.907055	0.99442	0.988057	0.0780158
ACLY_pS455.R.V	0.975181	1.09599	0.84865	0.973274	0.123681	0.968795	1.27252	0.7159	0.98574	0.278699	1.21612	1.09916	1.05954	1.12494	0.0814107	0.943555	1.22445	0.969893	1.04596	0.15513
ACSL1.R.V	1.05709	0.92993	0.778695	0.921905	0.139372	1.05217	0.847039	0.62753	0.842248	0.212362	1.18323	0.987876	0.74268	0.971261	0.220743	1.05433	0.954938	0.853377	0.954215	0.100479
ACVRL1.R.C	1.09304	0.936203	1.01872	1.01599	0.0784519	1.02739	0.929889	0.953317	0.970198	0.0508945	1.06436	1.01805	1.04715	1.04319	0.023407	1.04859	0.972223	0.98429	1.0017	0.0410514
ADAR1.M.V	1.00016	0.938147	1.05692	0.998411	0.0594081	0.989756	0.909947	1.14142	1.01371	0.117581	1.0804	1.19374	0.973812	1.08265	0.10998	1.10274	1.30711	1.03617	1.14867	0.141191
Akt.R.V	1.0503	1.04478	0.876671	0.990585	0.0986915	1.03591	1.12077	0.848264	1.00165	0.139446	0.871882	0.917341	0.810677	0.866633	0.0535252	0.88423	0.912613	0.976148	0.924331	0.0470659
Akt1.R.V	0.994147	1.18065	0.894127	1.02298	0.145422	0.909915	1.14955	0.725803	0.928423	0.212481	0.795558	0.89211	1.03368	0.907115	0.119766	0.712261	0.810683	1.12945	0.884131	0.218075
Akt1_pS473.R.V	0.888077	1.42324	1.03809	1.11647	0.276058	0.893623	1.25147	0.997601	1.04757	0.184083	0.792446	0.970499	1.09936	0.954103	0.154115	0.750209	1.16171	1.13454	1.01549	0.230138
Akt2.R.V	1.06253	1.24938	0.965141	1.09235	0.144448	0.974763	1.156	0.876186	1.00232	0.141928	0.880875	0.958928	0.982462	0.940755	0.0531761	0.746006	0.872556	1.03457	0.884376	0.144643
Akt2_pS474.R.C	0.928912	1.326	1.02219	1.09237	0.207636	1.01625	1.4002	1.13974	1.1854	0.196006	0.939237	1.06169	1.06212	1.02101	0.0708213	0.847321	1.08776	1.16647	1.03385	0.166264
Akt_pS473.R.V	0.430605	1.14709	0.987646	0.855114	0.37618	0.898803	1.39042	1.10699	1.13207	0.246764	0.91651	1.12817	1.2226	1.08909	0.156743	0.449076	0.795142	1.26548	0.836565	0.409773
Akt_pT308.R.V	0.682594	0.886365	1.00883	0.859262	0.164797	0.827196	1.04646	0.945643	0.939767	0.109751	0.81012	0.935846	1.19581	0.980593	0.196702	0.824869	0.845249	1.06623	0.912115	0.133853
ALKBH5.R.V	1.03405	0.762185	0.943563	0.913267	0.138443	1.06054	0.866302	0.829709	0.918851	0.124065	1.05612	0.983859	1.0409	1.02696	0.0380928	1.30857	0.88503	0.990772	1.06146	0.220438
Ambra1_pS52.R.C	1.10041	1.03611	1.01588	1.0508	0.0441369	0.977529	0.943125	0.917251	0.945968	0.0302399	1.06029	1.05128	0.97932	1.0303	0.0443752	1.08214	1.10111	0.996413	1.05989	0.0557832
AMPK.a2_pS345.R.V	1.00812	1.06036	1.05833	1.04227	0.0295911	0.982163	1.14573	1.11643	1.08144	0.0872151	0.962061	1.02785	1.01192	1.00061	0.0343234	0.933007	1.08149	1.13411	1.04954	0.104289
AMPKa.R.C	0.971396	1.05704	0.990934	1.00646	0.0448844	1.0099	1.10806	1.02658	1.04818	0.0525262	0.980696	0.972024	0.992998	0.981906	0.0105395	1.01048	1.03186	1.12201	1.05478	0.059194
AMPKa_pT172.R.C	0.65964	2.99957	0.966507	1.54191	1.27166	0.678567	2.49416	0.821236	1.33132	1.00957	2.35401	0.664589	0.769794	1.2628	0.946479	1.0985	3.7551	2.11714	2.32358	1.34028
Annexin.I.M.V	1.04125	1.07352	0.759277	0.958017	0.172868	1.02144	1.08608	0.970659	1.02606	0.057849	0.884164	1.05909	0.896311	0.946521	0.0976745	0.994075	0.972141	0.989975	0.985397	0.0116614
Annexin.VII.M.V	1.06987	0.905421	1.03052	1.00194	0.0858708	1.09067	0.882678	1.00686	0.993402	0.104645	1.05356	1.07655	0.983373	1.03783	0.0485419	1.05689	0.969241	0.884947	0.970359	0.0859768
AR.R.V	0.89131	1.10497	1.0492	1.01516	0.110824	0.938417	1.05613	1.10179	1.03211	0.0842916	0.957449	0.829608	0.980277	0.922445	0.081205	1.03972	0.874469	1.26087	1.05835	0.193876
ARID1A.R.C	0.947245	0.748364	1.17969	0.958434	0.215881	0.954781	0.880064	1.19344	1.00943	0.16368	1.05542	1.17709	1.02453	1.08568	0.080655	2.02261	1.51359	1.11529	1.5505	0.454781
ASNS.R.V	0.721874	0.790338	1.17988	0.897364	0.247049	1.04954	0.847045	1.29051	1.06236	0.222013	0.967663	0.785505	1.12569	0.95962	0.170236	0.908555	0.741649	1.29587	0.982026	0.284323
Atg3.R.V	0.864944	1.06349	1.07297	1.00047	0.117462	0.935072	1.03677	1.13267	1.03484	0.0988122	0.849971	0.970272	1.06579	0.96201	0.108145	0.911298	0.914476	1.07645	0.967408	0.0944474
Atg4B.R.C	0.848348	0.754458	1.10724	0.903349	0.182709	0.929811	1.03331	1.1476	1.03691	0.108941	0.734083	0.890132	1.06964	0.89795	0.167913	0.788534	0.880562	1.07588	0.914991	0.146733
Atg5.R.C	1.0045	0.989661	0.868479	0.954215	0.0746192	0.97365	1.00095	0.936227	0.970277	0.0324945	0.908728	0.9203	0.843258	0.890762	0.0415447	1.02536	0.779095	0.960114	0.921523	0.127587
Atg7.R.V	0.74407	0.960198	1.09176	0.93201	0.175552	0.760796	0.986247	1.16416	0.9704	0.202148	0.713076	0.855359	0.986063	0.851499	0.136535	0.657028	0.812832	1.06829	0.84605	0.207634
ATM.R.V	1.03411	1.24361	0.882334	1.05335	0.181407	1.01667	1.28464	1.15673	1.15268	0.13403	0.876213	1.04158	0.864183	0.927324	0.0991281	0.752479	1.02404	0.990667	0.922394	0.148093
ATM_pS1981.R.V	1.10263	0.988304	0.97751	1.02282	0.0693345	1.02296	0.929814	0.93936	0.964046	0.0512469	1.02519	1.13147	1.01579	1.05748	0.064247	1.0436	1.11096	0.988517	1.04769	0.0613218
ATP5A.M.C	1.05184	0.713934	0.435855	0.733878	0.308478	1.18572	0.983285	0.233381	0.800795	0.501711	1.08402	0.978574	0.85912	0.973904	0.112521	1.05632	1.01814	0.955134	1.00987	0.0510982
ATP5H.R.V	1.16511	0.826729	0.880975	0.957604	0.181739	1.20268	0.89038	0.791434	0.961498	0.21465	1.13439	1.11272	1.04692	1.09801	0.0455555	1.45492	1.1167	0.96706	1.17956	0.24993
ATR.R.V	1.08494	0.962677	0.990267	1.01263	0.0641274	1.02727	0.910178	0.960253	0.9659	0.0587484	1.04321	1.04111	0.992351	1.02556	0.0287759	1.00364	1.00526	0.988721	0.999206	0.00911646
ATRX.R.C	0.939824	0.947046	0.891436	0.926102	0.0302381	0.815736	1.05999	1.21324	1.02965	0.200479	0.823214	1.03324	0.863037	0.906497	0.111554	0.831178	1.35677	1.06758	1.08518	0.263235
ATR_pS428.R.C	0.941927	1.09698	1.06278	1.03389	0.0814595	0.958878	1.11114	1.11187	1.06063	0.0881188	0.949128	0.933848	1.0756	0.986192	0.0778047	0.865343	1.05396	1.25434	1.05788	0.194526
Aurora.A.R.C	1.90904	0.590529	1.0795	1.19302	0.666545	1.24475	0.574782	1.00045	0.939993	0.339051	1.32484	0.735032	1.1095	1.05646	0.298462	1.94473	0.655553	0.983292	1.19453	0.670046
Aurora.ABC_pT288_pT232_pT198.R.C	1.09586	1.01118	0.976135	1.02772	0.0615534	0.868847	0.881146	0.877858	0.87595	0.00636769	1.69664	0.856529	0.932506	1.16189	0.46466	0.842249	0.959351	1.06012	0.953907	0.109037
Aurora.B.R.V	1.16446	0.867445	0.74455	0.925485	0.215888	1.0432	0.940306	0.68756	0.890357	0.183008	1.17816	1.10214	1.00283	1.09438	0.0879214	1.77529	1.34146	0.969179	1.36198	0.403449
Axl.R.V	0.642341	1.13678	1.10689	0.962003	0.277239	0.621821	1.32932	1.27565	1.0756	0.393896	0.672659	0.723996	0.953333	0.783329	0.149449	0.593803	0.908318	1.47755	0.993223	0.447949
b.Actin.R.C	1.17133	0.830099	0.880102	0.960512	0.184281	1.07541	0.885401	0.82637	0.92906	0.130133	0.995981	1.03704	1.02408	1.01903	0.0209873	1.23884	1.0782	0.976673	1.09791	0.132189
b.Catenin.R.V	1.03185	0.984345	0.990578	1.00226	0.0258162	1.02531	0.881269	0.837041	0.914539	0.0984433	1.0707	0.867692	0.914215	0.950871	0.106354	1.00555	0.844337	1.02106	0.956981	0.0978604
b.Catenin_pT41_S45.R.V	0.968083	1.02984	1.00579	1.00124	0.0311307	0.97529	1.09935	0.99786	1.02417	0.0660823	0.983965	1.01877	1.01178	1.00484	0.0184103	1.01387	1.11974	1.08232	1.07198	0.0536879
B.Raf.R.C	0.961091	1.08538	0.924141	0.990203	0.0844692	0.901517	1.15284	1.09244	1.04893	0.13119	0.709459	0.915999	1.06909	0.898181	0.180474	0.786202	0.907439	1.1771	0.956914	0.200092
B.Raf_pS445.R.V	0.92979	1.15727	1.09651	1.06119	0.117779	0.946529	1.17693	1.15908	1.09418	0.128181	0.874066	0.952657	1.00638	0.944366	0.0665434	0.75202	0.934091	1.16725	0.95112	0.208137
B7.H3.R.C	0.897001	1.03535	1.09651	1.00962	0.102213	0.992015	0.985708	1.08799	1.02191	0.0573203	0.862119	0.947432	1.03121	0.946919	0.0845451	0.996228	0.770828	1.05842	0.941824	0.151316
B7.H4.R.C	0.926707	1.13076	1.06858	1.04202	0.10459	0.951145	1.10992	1.07566	1.04558	0.083554	0.873768	1.03536	1.07001	0.993048	0.104742	0.837895	1.03397	1.10704	0.992969	0.139179
Bad_pS112.R.V	0.912616	1.15467	0.994946	1.02074	0.123073	0.939114	1.17097	1.05638	1.05549	0.115929	1.03068	1.11764	1.05898	1.0691	0.0443524	0.992856	1.11881	1.16297	1.09155	0.0882742
Bak.R.C	0.976003	1.0752	1.06938	1.04019	0.055667	0.987251	1.07672	1.13433	1.0661	0.0741136	1.02553	1.06924	1.01835	1.03771	0.0275413	1.00577	1.00007	1.09212	1.03265	0.0515789
BAP1.M.V	1.06492	0.947668	0.883327	0.965306	0.0920741	0.995568	0.943341	0.82303	0.920646	0.0884793	0.950875	0.956915	1.06346	0.990418	0.0633323	1.05102	0.876696	0.964247	0.963987	0.087161
Bax.R.V	0.980429	0.925759	0.959567	0.955252	0.0275893	0.995531	0.95542	0.916453	0.955801	0.03954	0.91665	1.00437	0.972445	0.964488	0.0443971	1.09452	0.92697	1.05437	1.02529	0.0874776
Bcl.xL.R.V	0.985953	0.955398	0.881646	0.940999	0.0536238	1.02185	1.09288	0.680925	0.931884	0.220219	0.877443	1.11164	1.01519	1.00142	0.117705	0.995586	1.00757	1.18967	1.06427	0.108758
Bcl2.R.C	1.07366	0.842437	0.849613	0.921903	0.131474	1.03731	0.854604	0.798047	0.896654	0.125052	1.06439	1.04794	0.969458	1.02726	0.0507302	1.2803	1.06442	0.97481	1.10651	0.157036
BCL2A1.R.V	0.968045	0.834567	0.936283	0.912965	0.0697273	0.907889	1.06047	0.749637	0.905997	0.155423	0.884757	1.94668	1.17209	1.33451	0.54928	0.907427	0.986551	1.18138	1.02512	0.140989
Beclin.R.C	1.18211	0.854555	0.909295	0.981986	0.175458	1.11086	0.862713	0.789499	0.921023	0.168427	1.06566	1.06383	0.995128	1.04154	0.0402055	1.11078	0.872677	0.947532	0.976997	0.121757
Bid.R.C	0.991337	1.09147	1.07701	1.05327	0.0541232	0.999237	1.09059	1.14182	1.07722	0.072226	0.858092	1.06935	1.02127	0.982902	0.110729	1.0154	0.954241	0.942871	0.970836	0.0390072
Bim.R.V	1.04576	1.15834	1.01143	1.07184	0.0768509	0.905852	1.05551	0.991348	0.984238	0.0750842	0.885935	1.02441	0.899932	0.93676	0.0762319	1.09787	1.05396	0.916503	1.02278	0.0946171
BiP.GRP78.M.C	1.10445	0.954698	1.00643	1.02186	0.0760612	0.998044	0.936327	0.937773	0.957381	0.0352222	0.971059	1.06647	1.01257	1.0167	0.0478406	1.05079	0.91368	1.0034	0.989292	0.0696371
BMK1.Erk5_pT218_Y220.R.V	1.1594	0.990295	1.07519	1.07496	0.0845521	1.11871	0.856923	1.01393	0.996523	0.13176	1.10044	0.926375	0.935169	0.987329	0.0980578	1.01583	0.909292	0.925908	0.950344	0.0573201
BRCA1.M.C	1.06663	1.00357	0.948102	1.0061	0.0593061	0.934098	0.962085	0.946111	0.947431	0.0140398	0.993466	1.05941	0.988516	1.0138	0.0395775	1.1654	1.23059	0.976925	1.1243	0.131732
BRD4.R.V	0.94629	0.826483	1.04066	0.93781	0.107338	1.02681	0.959334	1.13772	1.04129	0.0900684	1.07264	1.1343	0.839252	1.0154	0.155632	1.67994	1.22781	1.00234	1.30336	0.345061
c.Abl.R.V	0.933499	1.13118	1.04102	1.03524	0.0989696	0.965061	1.22694	1.05907	1.08369	0.132663	1.03125	1.13983	1.06138	1.07748	0.0560526	0.990568	1.16115	1.23432	1.12868	0.125078
c.Abl_pY412.R.C	0.892113	1.13973	1.10462	1.04549	0.133981	0.885142	1.13279	1.15041	1.05611	0.148327	0.928405	0.995236	0.962648	0.962096	0.0334192	0.922145	1.06605	1.11406	1.03408	0.09987
c.IAP2.R.C	0.970819	0.943384	0.987569	0.967257	0.0223068	1.01768	0.964802	1.0264	1.00296	0.0333325	1.00701	1.03693	1.02288	1.02227	0.0149709	1.01879	1.08041	1.09066	1.06329	0.0388729
c.Jun_pS73.R.V	1.1322	1.56857	1.13677	1.27918	0.250626	0.903355	1.00465	1.04052	0.982841	0.0711345	0.892232	1.23098	0.914748	1.01265	0.189411	0.959218	1.05279	0.897304	0.969769	0.0782762
c.Kit.R.V	1.07664	0.783558	0.714699	0.858299	0.192199	1.11908	0.883737	0.681982	0.894932	0.218763	1.22333	0.923088	0.945979	1.0308	0.16713	1.40365	1.046	0.972657	1.14077	0.230596
c.Met_pY1234_Y1235.R.V	0.950962	1.10104	1.11402	1.05534	0.0906276	0.934684	1.11008	1.14035	1.0617	0.111039	0.92674	1.0419	0.978709	0.982451	0.0576729	0.957574	1.10381	1.12984	1.06374	0.0928611
c.Myc.R.C	1.08669	0.931518	1.0148	1.011	0.0776564	1.01643	0.996114	1.01729	1.00994	0.0119855	0.989745	1.94926	1.06193	1.33365	0.534356	0.9556	0.887901	0.971036	0.938179	0.0442209
C.Raf.R.C	0.945297	1.28218	1.11841	1.11529	0.168461	0.876807	1.18162	1.13566	1.0647	0.164332	1.02217	0.896629	0.900746	0.939849	0.0713233	0.875814	1.16518	1.14287	1.06129	0.161012
C.Raf_pS338.R.V	0.946409	1.13842	0.965278	1.0167	0.10583	1.04064	1.20517	1.09356	1.11312	0.0839927	1.03629	0.93668	0.961627	0.9782	0.0518338	0.990613	1.11189	1.16018	1.08756	0.0873634
CA9.R.C	1.10282	1.00451	1.01637	1.04123	0.05366	0.981686	0.94791	1.01518	0.98159	0.0336326	0.962894	0.919922	1.05845	0.980422	0.070908	0.919415	0.860961	0.995992	0.925456	0.067718
Calnexin.R.V	1.09107	0.916445	1.08958	1.03236	0.100392	0.966732	0.911432	1.09738	0.991848	0.0954845	1.05441	1.06157	1.02074	1.04557	0.0218004	1.03624	0.849499	0.983394	0.956377	0.0962555
Caspase.3.cleaved.R.C	0.906518	1.07234	1.09698	1.02528	0.103585	0.925894	1.03928	1.15858	1.04125	0.116354	0.913676	0.955382	0.96403	0.944363	0.0269249	0.952119	1.12834	1.02819	1.03621	0.0883819
Caspase.7.cleaved..R.C	0.879928	0.956755	1.08455	0.973745	0.103364	0.857744	1.07155	1.1582	1.02916	0.154648	0.854122	1.20312	0.93456	0.997268	0.182754	1.00722	0.873486	1.06409	0.981601	0.0978523
Caspase.8.M.Q	1.1022	0.93347	0.870908	0.968861	0.119641	1.09627	0.943944	0.826352	0.955522	0.135331	0.938949	0.984746	0.947701	0.957132	0.0243117	1.01502	0.942667	0.829841	0.929176	0.0933239
Caspase.8.cleaved.R.C	0.963443	1.14806	1.10806	1.07319	0.0971245	0.923768	1.11142	1.12822	1.05447	0.113501	0.948538	1.01193	1.00489	0.988453	0.0347451	0.944673	1.03802	1.09214	1.02494	0.0745968
Caveolin.1.R.V	0.716157	0.863029	1.32769	0.968959	0.319232	0.498018	0.935091	1.0456	0.826235	0.289565	0.510795	0.96839	1.34355	0.940912	0.417057	0.592511	0.773636	1.15983	0.841992	0.289771
CD134.R.V	1.08542	1.03825	1.03059	1.05142	0.0296916	1.00394	0.980445	1.07559	1.01999	0.0495651	1.00457	1.05664	0.995277	1.01883	0.0330707	0.988713	0.996641	0.996059	0.993804	0.00441855
CD171.M.V	1.04299	0.976927	1.21901	1.07964	0.125134	0.645801	0.895925	0.990045	0.843924	0.177916	0.590945	0.987486	1.11549	0.897975	0.27349	0.679552	0.817306	0.78983	0.762229	0.0729066
CD2.M.C	1.09955	1.03052	1.0943	1.07479	0.0384302	1.00005	0.961465	1.13289	1.03147	0.0899291	1.04627	1.01304	1.04526	1.03486	0.0188964	0.941252	0.909329	0.958441	0.93634	0.0249214
CD20.R.C	1.06475	0.825534	0.623895	0.83806	0.220695	1.05652	0.828996	0.477133	0.787549	0.291908	0.914981	1.11335	1.04844	1.02559	0.101139	1.09023	1.25015	0.955264	1.09855	0.147621
CD26.R.V	0.972931	1.01956	0.859714	0.950734	0.0822007	0.893253	1.12828	0.796776	0.939435	0.170507	0.86161	0.936657	1.04604	0.948103	0.0927477	1.00522	0.957974	1.16113	1.04144	0.10631
CD29.M.V	1.11189	1.00474	1.08443	1.06702	0.0556576	0.99071	0.954088	1.1381	1.02763	0.0974055	1.01283	0.982504	1.05188	1.01574	0.0347812	0.953232	0.91413	0.985145	0.950836	0.035568
CD31.M.V	1.10613	1.02858	1.10471	1.07981	0.0443677	1.00049	0.925409	1.15724	1.02771	0.118289	1.03338	1.05711	1.01299	1.03449	0.0220827	0.9779	0.996568	0.990237	0.988235	0.00949391
CD38.R.C	0.883653	1.28346	1.02682	1.06464	0.202568	0.962603	1.19067	1.11637	1.08988	0.116318	0.895285	0.96263	1.07369	0.977201	0.0900892	0.978815	1.22113	1.1942	1.13138	0.132812
CD4.R.V	0.845676	1.11276	1.07443	1.01096	0.144414	0.885779	1.11731	1.18269	1.06193	0.156012	0.841354	0.981602	0.983502	0.935486	0.0815262	0.941827	0.993021	1.08343	1.00609	0.0716993
CD44.R.C	1.07271	0.902663	0.961611	0.978994	0.0863443	0.983766	0.955347	0.822537	0.92055	0.0860628	0.950806	1.02873	1.05029	1.00994	0.0523361	1.11528	0.865427	0.966412	0.982372	0.125687
CD45.M.V	1.10357	1.03045	1.05446	1.06283	0.0372717	1.0268	0.977602	1.0764	1.02693	0.0493996	1.00592	1.01939	1.04494	1.02342	0.0198198	0.920982	0.966524	0.984855	0.957454	0.0328882
CD49b.M.V	1.09434	0.901149	0.948582	0.981358	0.100681	1.0594	0.901291	0.918666	0.959785	0.0867043	1.04065	1.00336	0.998938	1.01431	0.022912	1.04224	0.971309	0.953708	0.989087	0.0468681
CD5.M.C	1.08994	0.98779	0.994293	1.02401	0.0571934	1.03408	0.973163	1.04454	1.01726	0.0385463	1.03916	1.03178	1.01595	1.02896	0.011861	0.997003	0.956178	0.944588	0.965923	0.0275326
CD68.M.C	1.09735	0.953401	1.05713	1.03596	0.0742719	1.0532	0.950054	1.03231	1.01186	0.0545316	1.06759	1.02211	1.01149	1.03373	0.0298014	1.00862	1.02504	0.962412	0.998689	0.0324727
CD74.M.V	1.11401	1.061	1.06071	1.07857	0.0306865	0.953192	0.952828	1.08906	0.99836	0.0785491	0.983566	1.09367	1.05305	1.04343	0.0556799	1.01116	1.02643	0.956165	0.997919	0.0369569
cdc25C.R.V	1.07191	0.997354	1.10099	1.05675	0.053456	0.985212	0.925231	0.943348	0.951264	0.030764	0.773269	0.805389	1.12004	0.899565	0.191609	0.812856	0.749325	1.08534	0.882507	0.178509
cdc2_pY15.R.C	0.956662	1.56548	1.06198	1.19471	0.325388	0.981666	1.42544	1.19319	1.2001	0.221966	1.05634	0.910944	0.932893	0.966727	0.0783823	0.840371	1.24522	1.21704	1.10088	0.226044
Cdc42.R.C	0.98209	1.0018	1.07518	1.01969	0.0490559	0.965862	1.08801	1.03087	1.02825	0.0611186	0.878865	1.03116	1.04659	0.985539	0.092704	0.928043	1.02655	1.09593	1.01684	0.0843658
Cdc6.R.V	1.07795	1.11836	0.837711	1.01134	0.15172	1.09227	0.935575	0.910727	0.979526	0.0984307	1.14909	0.959009	0.805734	0.971278	0.172006	1.14072	0.773253	0.672972	0.862317	0.246267
CDK1_pT14.R.C	1.2649	0.922673	0.935298	1.04096	0.19404	1.08894	0.963655	1.12752	1.06004	0.0856704	1.20133	0.648519	0.945638	0.93183	0.276665	1.3345	0.655173	1.17829	1.05599	0.355793
CDK9.R.V	1.16527	0.980932	0.94429	1.03016	0.11843	1.04596	0.940332	0.95308	0.979792	0.05766	1.07842	1.04491	0.918845	1.01406	0.0841427	1.16058	0.83933	0.893071	0.964327	0.172072
CDKN2A.R.C	1.13102	1.15187	1.05289	1.11193	0.0521837	1.0331	0.974187	1.11997	1.04242	0.0733396	1.00642	1.16043	1.04493	1.0706	0.0801474	0.966235	1.12963	0.97571	1.02386	0.0917223
CDT1.R.V	1.15225	1.13492	1.11123	1.1328	0.0205934	1.0089	1.03379	1.04157	1.02808	0.017065	0.972792	1.15669	1.01389	1.04779	0.0965243	0.904525	1.07285	0.934418	0.970597	0.0898038
CENP.A.R.V	1.26694	0.969519	0.935563	1.05734	0.18231	1.06051	0.838323	0.960971	0.953268	0.111294	1.15109	1.00543	0.893878	1.0168	0.128984	1.04045	2.65118	0.952646	1.54809	0.95631
cGAS.R.V	1.17864	0.989073	1.06236	1.07669	0.0955935	1.01298	0.955195	1.09118	1.01978	0.0682451	1.12268	1.20374	1.01529	1.1139	0.0945341	1.04504	1.15846	0.984007	1.0625	0.08853
CHD1L.R.V	1.09014	1.05746	0.891679	1.01309	0.10641	1.07223	1.03592	0.94732	1.01849	0.0642539	1.07483	1.05341	0.974827	1.03436	0.0526556	0.935275	0.986619	0.941447	0.954447	0.0280321
Chk1.M.C	1.2924	1.19549	0.981068	1.15632	0.15932	1.09434	1.07769	0.960597	1.04421	0.0728896	1.08766	1.1755	0.982472	1.08188	0.0966453	0.847228	0.982006	0.865125	0.89812	0.0731969
Chk1_pS296.R.V	0.971549	1.40483	1.09904	1.15847	0.222669	0.981833	1.15379	1.11402	1.08321	0.090022	1.08287	1.10858	1.03476	1.0754	0.037474	0.942128	1.16335	1.15471	1.08673	0.125304
Chk1_pS345.R.C	0.921143	0.997985	0.918452	0.94586	0.0451616	0.999805	1.08375	0.860689	0.981416	0.112664	1.07899	0.892064	0.911541	0.960866	0.102763	1.03039	1.16459	1.12497	1.10665	0.0689546
Chk2.M.V	1.31905	1.0133	0.898681	1.07701	0.217306	1.15702	0.947142	0.670667	0.924942	0.243935	1.08078	1.01806	0.979592	1.02615	0.0510781	0.867838	0.875591	0.992285	0.911905	0.069719
Chk2_pT68.R.C	0.922174	1.26425	1.06898	1.08514	0.17161	0.938593	1.32716	1.18852	1.15142	0.196921	1.10648	0.968513	0.985558	1.02018	0.0752194	0.919223	1.6313	1.17199	1.24084	0.360995
CIITA.R.C	1.07403	0.91471	0.846032	0.944924	0.116963	0.972921	0.943958	0.768161	0.895014	0.110808	0.9427	1.04075	1.07092	1.01812	0.0670366	1.01318	1.01999	0.972061	1.00174	0.0259298
Claudin.7.R.V	1.10099	0.912451	0.918795	0.97741	0.107066	1.05661	0.909362	0.755211	0.907062	0.150714	1.02373	1.51757	1.06868	1.20333	0.273071	0.970414	1.59394	0.964752	1.17637	0.361636
COG3.R.V	0.957742	1.11109	1.07914	1.04932	0.0809051	1.0196	1.16239	1.10848	1.09682	0.0721011	1.00352	1.12281	1.0587	1.06167	0.0597009	0.940803	1.09671	1.25631	1.09794	0.157757
Collagen.VI.R.V	0.957139	0.783531	1.0945	0.945056	0.155835	1.07633	0.843594	1.25671	1.05888	0.207108	1.35957	0.732354	0.983722	1.02521	0.315658	1.14979	0.774613	0.927954	0.950787	0.18863
Complex.II.Subunit.M.V	1.05914	0.991694	0.818988	0.956607	0.123861	1.00836	1.01437	0.777299	0.933344	0.135173	0.941786	1.06439	1.04409	1.01676	0.0657139	0.976641	0.871156	0.987785	0.945194	0.0643607
Connexin.43.R.C	0.815965	1.29252	1.07997	1.06282	0.238738	1.00866	1.2359	1.17677	1.14044	0.117895	1.02778	1.05287	1.01341	1.03135	0.0199722	0.961125	1.20276	1.10068	1.08819	0.1213
Coup.TFII.R.C	0.76994	1.02475	1.04172	0.94547	0.15225	0.832909	1.04169	1.22571	1.03343	0.19653	0.804897	0.957173	0.9047	0.888923	0.0773541	0.853874	0.942352	1.02654	0.940923	0.0863431
Cox.IV.R.V	0.995498	1.03836	0.985311	1.00639	0.0281507	0.999399	1.05996	1.02458	1.02798	0.0304239	0.953766	1.0279	0.878974	0.953548	0.0744643	1.12524	0.89751	0.966932	0.996559	0.116718
Cox2.R.C	0.924944	0.775566	1.09473	0.931748	0.159692	1.02446	0.895447	1.24998	1.05663	0.179442	0.94656	0.925632	1.04295	0.971714	0.0625736	1.2543	0.972053	1.5737	1.26669	0.301016
CRABP1.R.C	1.16741	1.00095	1.02235	1.06357	0.0905589	1.00261	0.948616	1.06123	1.00415	0.056321	1.01962	1.13192	0.997741	1.04976	0.0719908	1.01943	1.06396	0.990769	1.02472	0.0368812
CRABP2.R.V	1.44463	1.03527	1.09203	1.19065	0.221779	1.20615	0.954568	0.944575	1.0351	0.148221	1.11592	1.19059	0.897648	1.06805	0.152226	0.96495	1.0854	0.881874	0.977408	0.102334
Creb.R.C	0.9374	1.04182	1.06306	1.01409	0.067261	1.02615	1.13298	1.08157	1.08023	0.0534269	0.984971	0.986711	0.985501	0.985728	0.000891574	1.00473	1.02357	1.17334	1.06721	0.0923902
CREB_pS133.R.C	0.971656	1.42189	0.861395	1.08498	0.296936	0.945022	1.4917	0.935562	1.1241	0.318392	1.21491	1.12883	1.04564	1.12979	0.0846358	0.964514	1.58473	1.25995	1.26973	0.310223
CSK.R.C	0.97934	1.24496	1.009	1.07777	0.145553	1.01469	1.11893	0.620451	0.918023	0.262923	1.01625	1.04081	1.04954	1.03553	0.0172583	0.87137	1.02234	1.06652	0.986746	0.102331
CtIP.R.V	0.811063	1.06756	1.09032	0.98965	0.155078	0.828778	1.05716	0.996971	0.960968	0.118369	0.811124	0.958579	1.04908	0.939595	0.12011	0.804092	0.987967	1.05761	0.949891	0.130979
Cyclin.B1.R.V	1.8367	0.684972	0.991678	1.17112	0.596461	1.13552	0.725127	1.22868	1.02978	0.267915	1.21464	0.558212	1.04587	0.939575	0.34088	1.6229	0.503252	1.27472	1.13362	0.573003
Cyclin.D1.R.C	1.142	0.978644	1.04593	1.05553	0.0820993	1.04753	0.89143	1.06474	1.00123	0.0954811	1.09454	1.05777	1.03021	1.06084	0.0322706	1.13081	1.03377	0.954792	1.03979	0.0881646
Cyclin.D3.M.V	1.4025	1.09445	0.956996	1.15132	0.228133	1.30941	1.00537	0.823661	1.04615	0.245428	1.1473	1.02732	0.999111	1.05791	0.0786876	0.858388	0.793077	0.869899	0.840455	0.0414318
Cyclin.E1.R.V	1.17864	1.02334	0.990754	1.06424	0.100399	1.09562	0.925395	0.964917	0.995312	0.0890914	1.05204	1.06134	0.903528	1.00564	0.0885508	1.03446	0.977567	0.864432	0.95882	0.0865499
Cyclophilin.F.M.V	1.16083	0.979987	0.849816	0.996876	0.156192	0.977544	1.01887	0.727051	0.907822	0.15791	0.938273	1.09214	0.864791	0.96507	0.116021	1.05207	0.866758	0.858415	0.925747	0.109477
D.a.Tubulin.R.V	0.956954	1.09807	1.05723	1.03742	0.0726128	0.975473	1.1747	1.19285	1.11434	0.120604	0.843394	1.06198	1.0216	0.975658	0.11631	0.908135	1.13076	1.04902	1.02931	0.112614
DAPK1_pS308.M.C	0.936346	0.534928	0.418861	0.630045	0.271538	1.26685	0.870342	0.329939	0.822377	0.470294	1.21883	0.875183	1.04225	1.04542	0.171843	1.38676	1.15207	1.0863	1.20838	0.157946
DAPK2.R.C	0.928636	0.944674	1.09527	0.989526	0.0919262	0.969617	1.12554	1.1242	1.07312	0.0896385	0.896343	0.971414	1.04432	0.970693	0.0739926	0.895535	1.00828	1.10431	1.00271	0.104501
DDB.1.R.V	0.837929	1.17333	1.1721	1.06112	0.193287	0.889978	0.957657	1.52393	1.12386	0.348124	0.816111	0.798156	0.955655	0.856641	0.0862178	0.999582	0.862418	0.981476	0.947825	0.0745171
DDR1.R.V	1.18183	0.888669	0.958164	1.00955	0.153189	1.02382	0.829403	1.00219	0.951804	0.106552	1.20468	0.958637	0.921219	1.02818	0.153996	1.12562	0.891992	0.987703	1.00177	0.117448
DDR1_pY513.R.C	1.15081	0.956361	1.02915	1.04544	0.0982445	1.02373	0.960998	1.07795	1.02089	0.0585281	1.13362	1.07946	0.940954	1.05134	0.0993612	1.22096	1.21553	0.939724	1.12541	0.160828
DJ1.R.V	0.987667	1.00348	1.06803	1.01972	0.0425713	1.00674	1.04359	1.12546	1.05859	0.0607672	0.977355	1.02971	1.04051	1.01586	0.0337792	0.993832	0.830629	1.01932	0.947928	0.102381
DM.Histone.H3.R.V	0.97221	1.02944	1.0983	1.03332	0.0631334	0.95041	1.15175	1.11749	1.07321	0.107722	0.92292	0.955835	0.904557	0.927771	0.0259808	1.04446	4.05072	0.96728	2.02082	1.75837
DM.K9.Histone.H3.M.V	1.17295	1.01556	1.01451	1.06767	0.0911742	1.03482	0.950694	0.996236	0.993915	0.0421087	1.04327	1.05985	1.02731	1.04348	0.0162717	1.226	2.16981	0.946482	1.44743	0.641022
DNA.Ligase.IV.R.C	0.937719	1.22884	1.05434	1.07363	0.146518	1.01534	1.17059	1.12535	1.10376	0.0798437	0.876341	1.06812	1.06304	1.0025	0.109287	0.889745	0.917803	1.13478	0.980776	0.134107
DNA_POLG.R.V	1.14004	0.858965	0.830399	0.943135	0.171123	1.08226	0.866276	0.833616	0.927384	0.135118	1.16064	1.02963	0.849526	1.01326	0.156203	1.26014	0.956254	0.858745	1.02505	0.209353
DNMT1.R.V	1.04928	0.943725	0.915769	0.969591	0.070412	1.03663	0.941744	1.00539	0.994587	0.0483552	1.05197	0.96244	1.05023	1.02155	0.0511958	0.983306	0.756202	0.984731	0.90808	0.131531
DRP1.R.V	1.04977	0.92268	0.985719	0.986055	0.063544	1.0477	0.924003	1.05751	1.00974	0.0744121	1.0121	0.956735	0.977834	0.982224	0.0279438	1.06953	0.824852	0.964881	0.953087	0.122764
DUSP4.R.V	0.961437	0.978238	1.07811	1.00593	0.063073	1.04015	1.0939	1.2066	1.11355	0.084948	0.820515	0.861855	1.01198	0.898118	0.100754	0.516039	0.612607	1.08415	0.737597	0.303979
DUSP6.R.C	0.754513	1.74815	0.650701	1.05112	0.605873	0.969242	1.75741	0.825589	1.18408	0.501685	1.06325	0.98116	0.767655	0.937356	0.15259	1.06015	1.85937	1.42854	1.44936	0.400016
Dvl3.R.V	0.960032	1.00493	1.11185	1.02561	0.0779926	0.942142	1.02314	1.07672	1.014	0.0677526	0.885136	1.05805	1.01233	0.985171	0.0895982	0.950041	1.12331	1.09469	1.05601	0.0928828
DYRK1B.R.C	1.16303	1.09645	1.05095	1.10348	0.0563685	1.02329	0.961409	1.05543	1.01337	0.0477871	1.04102	1.05695	1.03648	1.04482	0.0107525	1.00904	1.05182	0.953467	1.00477	0.049315
E.Cadherin.R.V	1.18989	1.19451	1.01057	1.13166	0.104891	0.966755	0.934879	0.968174	0.956603	0.0188265	0.941047	1.14418	1.0801	1.05511	0.103847	0.827595	1.04312	1.00489	0.958533	0.114995
E2F1.R.V	0.9814	1.05154	0.939284	0.990742	0.0567092	0.971116	1.00723	0.905911	0.961419	0.0513514	1.02959	1.18097	1.01145	1.074	0.0930756	1.41933	1.31516	0.981077	1.23852	0.228958
eEF2.R.C	1.01906	0.580491	0.491275	0.696941	0.282504	1.54817	0.941468	0.250222	0.913287	0.649433	1.57009	0.740651	0.814968	1.0419	0.458932	1.35338	0.929864	0.97578	1.08634	0.232401
eEF2K.R.V	0.966969	0.785975	0.955463	0.902802	0.101339	1.04206	0.918291	0.788127	0.91616	0.126982	1.0647	1.08994	1.06524	1.07329	0.0144155	1.42045	1.24952	1.11718	1.26238	0.152046
EGFR.R.V	0.95178	0.926899	0.982692	0.95379	0.0279505	0.949982	1.05545	0.935732	0.980387	0.065392	0.823807	0.981155	0.984916	0.929959	0.0919501	1.03054	1.10167	1.1058	1.07934	0.0423074
EGFR_pY1068.R.C	1.11043	1.05591	1.02617	1.06417	0.0427371	1.00013	0.953262	1.02586	0.993083	0.0368073	0.992639	0.982321	1.07404	1.01633	0.0502403	0.989973	0.938301	0.985993	0.971422	0.0287528
EGFR_pY1173.R.V	0.952278	1.05643	1.06252	1.02374	0.061964	0.97492	1.08337	1.07922	1.04584	0.061451	0.967633	1.01683	0.987126	0.990529	0.0247739	1.02748	1.07686	1.11168	1.07201	0.0423083
eIF4E.R.V	0.864718	1.53658	0.889732	1.09701	0.380886	0.941266	1.51497	0.898437	1.11823	0.344261	1.4151	0.768483	0.752354	0.978644	0.378064	0.956913	1.29535	1.23856	1.16361	0.181241
eIF4E_pS209.R.V	0.946479	1.30542	0.991925	1.08128	0.195442	0.934848	1.28069	0.858381	1.02464	0.225019	0.931153	1.04856	1.08474	1.02148	0.0802919	0.903026	1.09058	1.31047	1.10136	0.203937
eIF4G.R.C	0.971002	0.90364	0.992402	0.955681	0.0463219	1.02954	0.955599	1.1551	1.04675	0.10086	1.05657	0.87017	0.858916	0.928553	0.111012	1.4497	0.905932	0.991113	1.11558	0.292472
Elk1_pS383.R.C	0.919232	0.984338	1.08611	0.99656	0.084108	0.946027	1.01311	1.1286	1.02924	0.0923475	0.94436	1.01952	1.01077	0.991548	0.0410997	1.00579	1.16261	1.13079	1.09973	0.0828976
EMA.M.C	1.59811	1.08134	1.03219	1.23721	0.313511	1.07576	0.96743	1.01435	1.01918	0.0543276	1.08029	1.27355	1.03703	1.13029	0.125939	0.904558	0.938518	0.943721	0.928933	0.0212687
Enolase.1.R.V	1.01747	0.74757	0.857577	0.874206	0.135717	1.02363	0.893048	0.818484	0.911722	0.103842	0.956247	0.945829	1.09448	0.998853	0.0829821	1.05776	0.770025	0.987877	0.938554	0.150076
Enolase.2.R.V	1.0628	0.997	1.07899	1.04626	0.0434249	0.994914	0.946085	1.09191	1.01097	0.0742283	1.05779	1.14584	1.05999	1.08787	0.0502123	1.0521	0.967236	0.953111	0.990817	0.0535442
ENY2.M.C	1.11364	0.901044	0.932882	0.982523	0.114663	1.04122	0.947585	0.847029	0.945279	0.097117	1.04319	0.960447	1.0561	1.01991	0.0519019	0.964921	0.850601	0.976533	0.930685	0.0695974
EphA2.R.V	0.920281	1.1213	1.21932	1.08697	0.152447	0.775554	1.04605	1.06692	0.962841	0.162531	0.797654	1.10414	1.10331	1.0017	0.176713	0.649708	0.867133	0.93231	0.816384	0.147978
EphA2_pS897.R.C	0.840478	1.25302	1.29577	1.12976	0.251432	0.644483	1.18992	1.05451	0.96297	0.284006	0.558318	1.13504	1.33206	1.00847	0.402097	0.450284	0.795493	0.932772	0.726183	0.248599
EphA2_pY588.R.C	1.18419	0.995853	0.958886	1.04631	0.12083	1.04366	0.942473	0.920455	0.968863	0.0657059	1.08609	0.975845	0.886599	0.982846	0.0999315	1.10167	1.01329	0.933328	1.0161	0.0842084
ER.a.R.V	0.816939	1.15212	1.11689	1.02865	0.184192	0.800239	1.15689	1.13728	1.03147	0.200492	0.807855	0.99924	1.01294	0.94001	0.114655	0.766718	0.993223	1.2035	0.987813	0.218441
ER.a_pS118.R.V	0.971046	1.21584	1.06819	1.08502	0.123263	0.923333	1.51587	1.14145	1.19355	0.299683	1.079	0.918018	0.928719	0.975247	0.0900148	1.13333	2.23515	0.991467	1.45332	0.680792
ERCC1.R.C	1.17909	0.92996	0.983221	1.03076	0.131193	1.05547	0.894677	0.971237	0.973795	0.0804284	1.10173	1.12302	0.974632	1.06646	0.0802359	1.13688	1.10029	0.957459	1.06488	0.0948067
ERCC5.R.C	0.896944	0.910811	0.936694	0.914816	0.0201755	1.02737	0.97389	0.972552	0.991272	0.0312724	0.930751	0.897132	0.809645	0.879176	0.0625176	1.15734	0.901006	0.984303	1.01422	0.130761
Erk5.R.V	0.917705	1.11121	1.07703	1.03532	0.103279	0.950853	1.09705	1.13514	1.06101	0.097284	0.766432	0.899438	1.06188	0.909248	0.147966	0.8702	0.876285	1.09125	0.945913	0.125906
ERRalpha.R.V	1.15751	1.03956	0.966052	1.05437	0.0965839	1.07845	0.970409	0.951754	1.00021	0.0684042	1.08941	1.14928	0.961698	1.0668	0.0958127	0.962028	1.09728	0.968369	1.00923	0.0763235
Ets.1.R.V	1.04012	0.774816	0.698132	0.83769	0.179455	1.18513	0.950114	0.593796	0.909679	0.297733	1.14257	1.05449	1.01733	1.07147	0.0643232	1.42769	1.04377	0.989229	1.15356	0.238959
EVI1.R.V	1.19954	0.985339	1.0014	1.06209	0.119302	1.04451	0.941687	0.94098	0.975724	0.0595675	1.03656	1.1294	1.02333	1.0631	0.057802	1.16909	1.02282	0.917884	1.0366	0.126168
FABP5.R.C	0.956204	0.807198	0.725235	0.829546	0.117095	0.972144	0.976737	0.471323	0.806735	0.290484	0.908821	1.032	1.07573	1.00552	0.0865478	1.05394	0.987128	1.03532	1.02546	0.0344777
FAK.R.C	0.955261	1.09337	1.02052	1.02305	0.0690887	0.85756	1.21651	0.940979	1.00502	0.187848	0.856375	0.99813	1.07533	0.976612	0.111052	0.799402	1.00286	1.20543	1.00256	0.203012
FAK_pY397.R.V	1.16434	1.0576	1.05267	1.09154	0.0630976	1.02559	0.959268	1.05869	1.01452	0.0506284	1.07709	1.09427	0.996193	1.05585	0.0523747	0.986466	1.04623	0.989169	1.00729	0.0337527
FANCD2.R.V	1.202	0.967856	1.09426	1.08804	0.117197	1.08777	0.883402	1.06316	1.01144	0.111568	1.11887	0.953222	0.956564	1.00955	0.0946897	0.998302	0.871631	0.900954	0.923629	0.0663096
FASN.R.V	0.94982	1.00553	0.707075	0.887473	0.158693	1.17472	1.01662	0.76687	0.986069	0.205634	1.05211	0.855428	0.656268	0.854601	0.197921	1.03255	0.806829	0.695032	0.844804	0.171934
FGF.basic.R.C	1.0217	1.11046	0.877497	1.00322	0.117577	0.867934	1.191	0.91095	0.989962	0.17543	0.866945	1.00465	0.952439	0.941344	0.0695179	0.959013	0.928282	1.08827	0.991856	0.0849018
Fibronectin.R.V	0.558118	0.925809	0.99326	0.825729	0.234199	0.609321	1.16265	1.22196	0.997977	0.33789	0.54601	0.983465	0.998861	0.842779	0.257124	0.64324	1.19387	1.12971	0.988941	0.301099
FN14.R.C	0.766852	1.14328	1.00205	0.970725	0.190157	0.856587	1.22616	1.16779	1.08351	0.198679	0.859975	1.18904	1.04762	1.03221	0.165071	0.8301	1.0308	1.33742	1.06611	0.255497
FOXM1.R.V	1.40801	0.957708	0.992648	1.11945	0.250504	1.09209	0.885347	1.03869	1.00538	0.107323	1.13133	0.950433	0.984768	1.02218	0.0960761	1.40131	0.851691	0.916933	1.05665	0.300268
FOXO3.R.V	0.893057	0.894924	1.08224	0.956741	0.108691	0.861179	0.945156	1.10011	0.968814	0.121207	0.872708	1.1212	1.09706	1.03032	0.13703	1.03623	1.03006	0.990006	1.01877	0.0250974
FoxO3a_pS318_S321.R.C	1.10072	0.912665	1.00052	1.00464	0.0940936	1.07001	0.917981	0.938971	0.975654	0.0823869	1.05968	1.04023	0.984264	1.02806	0.0391542	1.06678	1.00847	0.940969	1.00541	0.0629607
FRS2.alpha_pY196.R.V	1.05346	0.87831	0.946346	0.959373	0.0882999	0.93045	0.960915	0.956613	0.949326	0.0164877	1.00343	1.81082	1.04418	1.28614	0.454837	0.97438	1.04965	1.00168	1.00857	0.0381049
FTO.R.V	1.07592	0.834401	0.852387	0.920902	0.134549	1.12376	0.9452	0.752241	0.9404	0.185805	1.06144	0.988863	0.96027	1.00353	0.0521559	1.17365	0.827998	0.929048	0.9769	0.177727
G6PD.R.V	1.12731	0.928409	1.05678	1.0375	0.100844	1.03862	0.943366	0.96485	0.982279	0.0499625	1.05099	1.08508	1.0578	1.06462	0.0180404	0.988824	0.985138	0.974939	0.982967	0.00719255
Gab2.R.V	1.01209	0.846578	0.904067	0.92091	0.0840296	1.25092	0.896262	0.909748	1.01898	0.200984	1.17882	0.929717	0.843818	0.98412	0.174003	1.46458	0.880711	0.920989	1.08876	0.326093
GATA3.M.V	1.0079	0.64636	0.743846	0.799367	0.187053	1.04484	0.797169	0.714831	0.852279	0.171767	1.24506	0.905778	0.897926	1.01625	0.198189	1.21203	0.938199	0.96762	1.03928	0.150324
GATA6.R.V	1.09398	0.964496	1.02632	1.02827	0.0647629	1.07248	0.918515	1.00502	0.99867	0.0771767	1.11634	1.04329	0.977519	1.04571	0.0694404	1.03337	0.956272	0.952255	0.980633	0.0457181
GCLC.R.C	0.983964	0.983741	0.951204	0.97297	0.0188497	1.02422	1.10969	0.893949	1.00928	0.108643	0.924083	0.95114	1.03021	0.968478	0.0551473	0.867607	0.95119	1.16013	0.992977	0.150674
GCLM.R.V	1.09042	0.922839	1.00812	1.00713	0.0837963	1.03921	0.925535	0.954228	0.972991	0.0591158	1.05199	1.02525	1	1.02575	0.0260001	1.07721	0.945354	0.972994	0.998521	0.0695375
GCN5L2.R.V	0.892663	1.01362	1.10726	1.00451	0.107585	0.870617	1.06619	1.14759	1.02813	0.142354	0.889894	0.910727	0.985126	0.928582	0.050064	0.869124	0.957163	1.18063	1.0023	0.160583
GGPS1.M.V	1.09256	0.898362	0.828008	0.939642	0.137019	1.03677	0.934287	0.779642	0.9169	0.129443	0.997939	0.974388	1.04642	1.00625	0.0367264	1.00486	0.891369	0.956629	0.950952	0.0569575
Gli1.R.C	1.0679	1.0069	0.945252	1.00668	0.0613222	0.999946	0.967264	1.0391	1.0021	0.0359678	0.974712	0.971768	1.07363	1.0067	0.0579816	0.95911	0.927963	0.971601	0.952891	0.0224737
Gli3.R.C	0.867787	0.891821	0.812986	0.857531	0.0404057	0.978935	1.00263	0.744736	0.908768	0.142549	0.99903	0.964889	0.950241	0.971387	0.0250352	1.0731	1.20068	1.07404	1.11594	0.0733894
Glucocorticoid.Receptor.R.V	0.973833	0.942445	0.987482	0.96792	0.0230936	1.03485	1.00008	1.0208	1.01858	0.0174928	1.12885	1.13187	0.983685	1.08147	0.0846963	1.19461	1.22034	0.974836	1.12993	0.13493
Glutamate.D1.2.R.V	1.07104	0.836251	0.860295	0.922529	0.129176	0.975562	0.943056	0.801382	0.906666	0.0926167	1.06813	1.10317	0.989579	1.05363	0.0581689	1.28352	0.98724	1.01431	1.09502	0.163806
Glutaminase.R.C	0.977955	0.85119	0.803338	0.877494	0.0902312	0.94766	1.06307	0.715452	0.908728	0.17705	0.914989	0.958328	0.933131	0.935483	0.0217651	1.00377	0.973557	1.09614	1.02449	0.0638651
Granzyme.B.R.V	0.793317	1.26369	1.06808	1.0417	0.236294	0.964312	1.18337	1.14646	1.09805	0.11728	0.957622	0.982101	0.983238	0.97432	0.0144725	1.01885	1.15242	1.09791	1.08973	0.0671628
GRB2.R.V	0.960435	1.02531	1.08669	1.02415	0.0631353	0.927713	1.04921	1.16958	1.04884	0.120936	0.832716	0.897797	0.998235	0.909583	0.0833865	0.953164	0.883663	1.03011	0.955645	0.0732536
GRB7.R.V	0.932177	1.23598	0.994502	1.05422	0.160466	0.96046	1.15687	0.957061	1.0248	0.114391	0.77238	1.03634	1.10006	0.969593	0.173737	0.847722	1.10966	1.17089	1.04276	0.171659
Grp75.R.C	1.05487	0.839245	1.01362	0.969247	0.114459	1.04242	0.943629	0.963014	0.98302	0.0523445	1.16071	1.13771	0.942525	1.08032	0.119883	1.68167	0.882782	0.951625	1.17203	0.442707
GSK.3a.b.M.V	1.16555	0.963428	0.984529	1.03784	0.111108	1.17671	0.935518	0.817326	0.976518	0.183166	1.16349	1.00626	1.03321	1.06765	0.0840862	1.00861	0.884433	0.97654	0.956529	0.0644633
GSK.3a.b_pS21_S9.R.V	0.677671	1.12226	0.852137	0.884021	0.224	0.8657	1.38018	0.703857	0.983247	0.353152	1.28993	0.89878	0.932341	1.04035	0.216794	0.955855	1.17261	1.02829	1.05225	0.110348
GSK.3B.R.C	1.02194	0.988632	1.05006	1.02021	0.0307506	1.00129	1.01893	1.18152	1.06725	0.0993578	0.885939	0.913233	0.952839	0.917337	0.0336383	0.915505	0.81656	0.969765	0.90061	0.077681
Gys.R.V	1.00374	1.09005	1.06315	1.05231	0.044162	0.967195	1.06985	1.07976	1.03894	0.0623268	0.975507	0.935241	1.0234	0.978049	0.0441343	0.810489	1.02519	1.17367	1.00312	0.182596
Gys_pS641.R.V	0.979869	1.16694	0.963557	1.03679	0.113011	0.993962	1.24552	0.822495	1.02066	0.212774	0.940049	1.03305	1.04897	1.00736	0.0588297	0.657749	0.95476	1.03956	0.884021	0.200492
H2AX_pS139.R.C	0.892619	1.05964	1.02696	0.993074	0.0885167	0.913546	1.10339	1.0403	1.01908	0.0966838	0.969185	1.00923	0.918327	0.965579	0.0455569	1.06016	2.20472	1.05828	1.44105	0.661355
H2AX_pS140.M.C	1.14288	0.806046	0.930908	0.959944	0.170283	1.10379	0.894611	0.769556	0.922652	0.168871	1.07941	1.06113	1.07323	1.07125	0.00929551	1.1441	1.34368	0.957129	1.1483	0.19331
HER2.M.V	1.04587	1.00835	0.917645	0.990619	0.0659231	1.03808	0.947658	0.899475	0.961738	0.0703677	1.04848	1.04796	0.968806	1.02175	0.0458508	1.02157	0.959688	0.96862	0.983292	0.0334474
HER2_pY1248.R.V	0.944438	1.07479	0.98077	0.999998	0.0672683	0.826966	1.0917	1.15632	1.02499	0.174514	0.856826	0.890107	0.990068	0.912334	0.0693461	1.01038	0.969133	1.09712	1.02554	0.0653281
HER3.R.V	1.21763	0.937514	0.899091	1.01808	0.173883	1.09321	0.886443	0.833912	0.937855	0.137081	1.1509	0.961715	0.841924	0.984845	0.155779	1.05161	0.876368	0.821023	0.916335	0.120379
HER3_pY1289.R.C	0.958725	0.881067	0.95242	0.930737	0.0431314	0.991539	1.06802	0.888151	0.982571	0.09027	1.03805	0.893378	0.994092	0.975174	0.0741688	1.02344	0.933329	1.07095	1.00924	0.0698985
Heregulin.R.V	0.82096	0.98669	1.09534	0.967665	0.138178	0.832064	1.11588	1.16033	1.03609	0.178085	0.81146	0.958777	0.935712	0.901983	0.079239	0.853659	1.03432	1.14986	1.01261	0.14929
HES1.R.V	0.800097	1.30571	0.996069	1.03396	0.254925	1.03959	1.36675	1.15373	1.18669	0.16605	0.925224	1.19894	0.845297	0.98982	0.18546	0.979077	1.10892	1.05864	1.04888	0.0654698
Hexokinase.I.R.C	1.06359	0.822278	0.755673	0.880514	0.162009	1.07335	0.94496	0.709115	0.909143	0.184742	1.15847	1.08841	0.95446	1.06711	0.103659	1.18051	0.977645	0.985993	1.04805	0.114791
Hexokinase.II.R.V	0.972302	0.868682	0.78894	0.876641	0.0919401	1.12419	0.975117	0.875794	0.991701	0.125026	1.12545	0.921221	0.919275	0.988649	0.118478	1.25562	0.762498	0.87101	0.963044	0.259125
Hif.1.alpha.R.C	0.81295	1.24793	0.598768	0.886551	0.330782	1.10247	1.34918	0.700529	1.05073	0.327405	1.24725	1.01388	0.670989	0.977373	0.289862	0.971857	1.09637	0.645247	0.904492	0.232985
Histone.H3.R.V	0.842692	0.862312	1.1803	0.961769	0.18951	0.982119	1.32991	0.575994	0.962674	0.377334	0.930408	0.956416	0.775587	0.88747	0.0977627	1.53978	13.2524	0.726363	5.17286	7.00893
Histone.H3_pS10.R.V	1.29749	0.670596	1.20446	1.05751	0.338294	0.951268	0.692048	0.713329	0.785548	0.143912	1.19973	0.894073	1.02681	1.0402	0.153268	1.3977	3.68806	0.991818	2.02586	1.45374
HLA.DQA1.R.V	1.15353	1.03407	0.949843	1.04581	0.102348	0.967707	1.06073	0.815399	0.947947	0.123855	0.941543	1.24867	0.907842	1.03269	0.187807	1.06165	1.07638	0.920274	1.01944	0.0861911
HLA.DR.DP.DQ.DX.R.C	1.06374	0.870324	0.880217	0.938093	0.108923	0.973676	0.976081	0.832908	0.927555	0.0819754	0.964972	1.04183	0.939408	0.982068	0.0533064	1.37599	1.01136	0.962539	1.11663	0.225935
HMHA1.R.V	0.98746	1.17984	1.01404	1.06045	0.104247	1.02054	1.23848	1.13957	1.13287	0.109126	0.903948	1.03009	0.992354	0.975466	0.0647469	0.968935	1.03862	1.20421	1.07059	0.120853
HNRNPK.R.V	1.05017	0.98315	1.09163	1.04165	0.0547415	0.970696	0.906018	1.08589	0.987534	0.0911105	0.999735	1.15748	1.04782	1.06835	0.080853	1.03288	1.10017	0.950689	1.02791	0.0748652
HSP27.M.C	1.21975	1.02701	0.98856	1.07844	0.123881	1.16447	1.03345	0.825733	1.00788	0.170809	1.08777	1.03514	0.964587	1.02916	0.0618064	0.817572	0.879143	0.895692	0.864136	0.0411658
HSP27_pS82.R.V	1.01823	1.24434	1.00161	1.08806	0.1356	0.983968	1.23363	1.11992	1.11251	0.124997	0.972992	1.00575	0.984931	0.987891	0.0165796	0.856936	1.10158	1.15709	1.03854	0.1597
HSP60.R.V	0.898549	1.06793	1.06764	1.01137	0.0977084	0.904581	1.10835	1.03863	1.01719	0.103563	0.817345	0.96051	1.03567	0.937841	0.110913	1.01512	0.888189	1.09581	0.999707	0.104665
HSP70.R.C	0.966005	0.926168	1.01659	0.969589	0.045319	0.972692	0.969501	1.06795	1.00338	0.0559439	0.862969	0.989777	0.973124	0.941957	0.0689103	1.02589	1.35094	1.10403	1.16028	0.169671
IDO.R.C	0.864747	1.25089	1.0666	1.06075	0.193138	0.96952	1.19939	1.03078	1.06656	0.11904	0.881748	1.05959	1.07192	1.00442	0.106414	0.838997	1.04531	1.15863	1.01431	0.162054
IGF1R_pY1135_Y1136.R.V	0.88689	1.10956	1.10824	1.0349	0.128179	0.923279	1.03521	1.14654	1.03501	0.11163	0.904438	0.968215	0.955806	0.94282	0.0338133	0.898315	1.02606	1.05198	0.99212	0.0822645
IGFBP2.R.V	0.569663	0.836075	1.10194	0.835894	0.266141	0.535728	0.863539	1.22683	0.875367	0.345704	0.539696	0.765261	1.0379	0.780951	0.249471	0.626818	0.80117	1.27013	0.899373	0.332709
IGFBP3.M.V	0.89954	1.02152	1.07094	0.997332	0.0882227	0.749448	0.954588	1.16796	0.957334	0.209272	0.726738	1.07858	1.12234	0.975886	0.216875	0.714703	1.0033	1.00423	0.907413	0.166892
IGFRb.R.C	0.875579	1.0996	0.964069	0.97975	0.112832	0.930321	1.17108	1.08595	1.06245	0.122088	0.930938	1.00483	0.850334	0.9287	0.0772724	1.07086	1.1776	1.18982	1.14609	0.0654414
IL.6.R.C	0.89545	1.10689	1.10898	1.03711	0.122682	0.941111	1.06377	1.14574	1.05021	0.102988	0.855614	0.993897	1.01931	0.956272	0.0880934	0.854855	1.1107	1.05953	1.00836	0.135381
IMP3.R.C	1.14488	0.992004	1.0224	1.0531	0.0809268	0.986298	0.965137	1.04075	0.997395	0.0390081	1.03324	1.01415	0.955784	1.00106	0.0403548	1.05173	1.02213	0.973788	1.01588	0.039344
INPP4b.R.C	1.03786	0.921771	0.816564	0.9254	0.110695	1.11607	0.899352	0.83193	0.949118	0.148464	0.980007	1.04143	0.826931	0.949457	0.110466	1.07707	0.832595	0.805531	0.905066	0.149575
IR.b.R.C	0.891244	1.24948	1.09261	1.07778	0.179577	0.968608	1.31971	1.10318	1.1305	0.17714	0.942183	1.15823	1.04688	1.0491	0.108042	0.907437	1.20782	1.33272	1.14933	0.218593
IRF.1.R.V	0.736343	1.16104	1.11068	1.00269	0.23203	0.716919	1.13888	1.14393	0.99991	0.245091	0.732793	0.988609	0.862701	0.861367	0.127913	0.729817	0.964296	1.16812	0.954077	0.219329
IRF.3.R.V	1.15703	1.03191	1.03846	1.0758	0.0704251	1.06889	0.918696	1.03405	1.00721	0.0786105	1.00459	1.0489	1.05691	1.0368	0.0281813	0.994839	0.905594	0.94454	0.948324	0.0447426
IRS1.R.V	0.953789	1.12879	1.0767	1.05309	0.0898572	0.981176	1.18099	1.07144	1.07787	0.100061	0.955912	0.975318	0.990422	0.973884	0.0172995	1.01444	1.15928	1.14143	1.10505	0.0789797
IRS2.R.C	0.836026	1.26023	0.942281	1.01285	0.220733	0.999114	0.927173	0.986039	0.970775	0.0383225	1.25012	0.921887	0.822189	0.998065	0.223905	1.27835	1.34268	1.0113	1.21078	0.175721
JAB1.M.C	1.05714	0.989945	0.96572	1.00427	0.0473634	1.0089	0.970694	0.938244	0.972614	0.0353692	1.06768	0.93735	1.03345	1.01283	0.0675669	0.955272	0.9359	1.02417	0.97178	0.0463917
Jagged1.R.V	0.948086	1.12588	1.09612	1.0567	0.0952288	0.957697	1.18628	0.974421	1.03947	0.127422	0.876895	1.04761	1.0435	0.989335	0.0973976	0.980797	1.08563	1.18875	1.08506	0.103977
Jak2.R.V	0.896252	1.04579	1.07698	1.00634	0.0966075	0.877194	1.03651	1.12069	1.01146	0.123664	0.931349	0.931488	1.01898	0.960607	0.050555	1.01418	1.01681	1.08711	1.03936	0.0413661
JNK2.R.V	1.09177	0.772773	0.765256	0.876599	0.186379	0.701598	1.16475	0.799712	0.888685	0.244057	0.764777	3.36733	1.42645	1.85285	1.35266	0.818975	0.804678	1.1522	0.925284	0.196644
JNK_pT183_Y185.R.C	0.892254	1.11412	1.11058	1.03899	0.127087	0.945873	1.0352	1.0971	1.02606	0.0760265	0.982272	0.931566	1.02958	0.98114	0.0490181	0.945129	1.04887	1.1196	1.03787	0.0877537
KAP1.R.V	0.916884	0.904564	0.690436	0.837294	0.127332	1.02328	0.961415	0.75883	0.914509	0.138325	1.03506	0.843549	0.860575	0.913062	0.105998	1.15431	0.8777	1.06947	1.03383	0.141707
KEAP1.R.V	1.03268	0.873673	0.956987	0.954446	0.0795334	1.05982	0.797526	0.88519	0.914177	0.133526	1.17423	0.839455	0.912252	0.975313	0.176073	1.20767	0.814186	0.858593	0.96015	0.215507
LAD1.R.V	0.952601	1.34238	0.957606	1.0842	0.223611	0.906454	1.22134	0.985414	1.03774	0.163834	0.772074	1.05581	1.07818	0.968687	0.170639	0.839185	1.02155	1.19564	1.01879	0.178242
Lasu1.R.V	1.0634	0.822384	0.899665	0.928482	0.123064	1.04422	0.829866	0.833381	0.902488	0.122754	1.03328	1.13241	1.05244	1.07271	0.0525805	1.27506	1.06457	0.934927	1.09152	0.171662
LC3A.B.R.C	0.973538	0.8952	0.818979	0.895906	0.0772817	1.08897	0.962148	0.690315	0.91381	0.203675	1.05154	0.956576	0.853268	0.953795	0.099166	1.39158	1.01517	0.951117	1.11929	0.237978
Lck.R.V	0.908987	0.966824	0.864502	0.913438	0.0513058	0.913909	1.02516	0.83478	0.924617	0.0956416	0.988339	0.990922	0.941651	0.973637	0.0277316	1.24549	1.12408	1.19188	1.18715	0.0608428
LCN2.R.V	1.04166	0.731117	0.760811	0.844528	0.171363	2.07929	0.667237	0.749774	1.16543	0.792499	2.06132	0.840152	0.854293	1.25192	0.700994	2.63678	0.73693	1.00882	1.46084	1.02742
LDHA.R.C	1.01244	0.532583	0.548645	0.697888	0.272526	1.26904	0.924173	0.174222	0.789145	0.559759	1.09301	0.770137	1.15037	1.0045	0.204984	0.867395	0.798427	1.27231	0.979377	0.256019
LRP6_pS1490.R.V	0.90957	1.07053	1.06806	1.01606	0.0922274	0.923183	1.08201	1.18951	1.0649	0.133984	0.906402	0.987812	0.893506	0.92924	0.0511333	0.973028	1.07123	1.06959	1.03795	0.0562297
Lyn.R.V	1.33091	0.910115	0.900643	1.04722	0.245728	1.06554	0.856757	0.71221	0.87817	0.177637	1.11278	1.22117	0.941798	1.09192	0.140852	1.18756	1.03761	0.947838	1.05767	0.121115
MACC1.R.V	1.09371	1.07885	1.06185	1.07814	0.0159418	0.982866	0.95247	1.12649	1.02061	0.0929458	1.08063	1.06099	1.00508	1.0489	0.0391999	1.00608	1.02632	0.991181	1.00786	0.0176343
MAPK_pT202_Y204.R.C	0.946004	1.34459	1.50442	1.265	0.287589	0.961748	0.989026	1.2872	1.07932	0.180541	0.770329	0.850652	1.24577	0.955585	0.254499	0.788245	0.540763	0.700945	0.676651	0.125517
Mcl.1.R.V	0.957982	1.2943	1.11413	1.12214	0.168303	0.903203	1.19728	1.12868	1.07639	0.153855	0.82327	0.973467	0.928661	0.908466	0.0771077	0.716226	0.788231	1.00881	0.837756	0.15245
MCT4.R.V	0.627405	1.06871	1.03384	0.909987	0.245343	0.630588	1.04635	1.19805	0.95833	0.293792	0.672952	0.767549	1.02038	0.820295	0.179621	0.646345	0.853881	1.18759	0.895938	0.273061
MDM2_pS166.R.V	0.961427	0.84014	0.836101	0.879223	0.0712195	0.981215	1.05903	0.65803	0.899424	0.212643	1.14159	0.90187	0.968787	1.00408	0.123697	1.37123	1.24147	1.07823	1.23031	0.146817
MEK1.R.V	0.904277	3.42146	0.907561	1.74443	1.45235	0.978632	2.68475	1.0899	1.58443	0.954531	2.77384	0.771191	0.758709	1.43458	1.15985	0.857795	3.82316	2.34164	2.34087	1.48268
MEK1_pS217_S221.R.V	1.02062	1.388	0.991417	1.13334	0.22102	0.96838	1.48834	0.917717	1.12481	0.315842	1.06515	0.906926	1.00532	0.992464	0.0798898	0.758431	1.16785	1.33592	1.0874	0.297033
MEK2.R.V	0.980409	1.05403	0.960306	0.998247	0.0493403	1.02795	1.18801	0.904638	1.0402	0.142082	0.928371	1.00975	0.996249	0.978123	0.0436125	0.937703	0.999927	1.13919	1.02561	0.10317
MelanA.R.C	0.976393	1.09353	0.987508	1.01914	0.0646574	0.928746	1.06353	1.08296	1.02508	0.0839915	0.752353	0.988098	1.03414	0.924865	0.151163	1.00537	1.08604	1.03791	1.0431	0.0405854
Melanoma.gp100.R.C	0.84285	1.0987	1.06405	1.00187	0.138799	0.902744	1.11618	1.16318	1.0607	0.138799	0.837183	0.958998	1.05176	0.949315	0.107617	0.910123	0.977674	1.13411	1.0073	0.114896
MERIT40.R.C	0.987857	1.01806	0.950102	0.985341	0.0340506	0.976036	1.03699	0.913168	0.975399	0.0619148	0.824917	0.984625	1.04128	0.950274	0.112197	0.830315	0.762661	1.09299	0.895322	0.174495
MERIT40_pS29.R.V	0.87057	1.10259	0.942839	0.972	0.118727	0.986475	1.17937	0.944001	1.03661	0.125439	0.917926	1.04938	1.09249	1.01993	0.0909297	0.842857	0.969486	1.16057	0.990972	0.159944
Merlin.R.C	0.843336	0.923557	0.848737	0.871877	0.0448379	0.905227	1.16046	0.615302	0.893664	0.272764	1.03553	1.02022	0.923742	0.993164	0.0606063	1.13364	1.22695	1.10884	1.15648	0.0622809
METTL3.R.V	1.19576	0.809587	0.800744	0.935363	0.225551	1.15697	0.89006	0.713508	0.920178	0.223258	1.12765	1.0969	0.929725	1.05143	0.106512	1.39139	1.0716	1.00112	1.1547	0.207987
Midkine.R.V	1.15438	1.02806	1.04743	1.07663	0.068034	1.00007	0.968172	1.03372	1.00065	0.0327765	1.03194	0.965539	1.00444	1.00064	0.0333641	0.990488	0.926166	0.994318	0.970324	0.0382897
MIF.R.C	1.15439	0.988778	1.05513	1.0661	0.0833466	1.07475	0.954414	1.00006	1.00974	0.0607516	1.02269	1.11671	1.04838	1.06259	0.0485956	1.00299	0.889474	0.95631	0.94959	0.057054
MIG6.R.V	1.07769	1.10255	1.09075	1.09033	0.0124358	1.00439	0.976517	1.09032	1.02374	0.0593193	0.920732	1.13876	1.00741	1.0223	0.109776	0.961889	1.02151	0.982338	0.988579	0.0302969
MITF.R.V	1.06092	0.88493	0.903741	0.949862	0.0966346	1.0349	0.896958	0.969061	0.966973	0.0689952	1.10486	1.06462	0.951934	1.04047	0.0792724	1.06189	1.0538	0.977112	1.03093	0.0467845
Mitofusin.1.R.V	0.938833	1.05838	1.08946	1.02889	0.0795243	0.993012	1.10639	1.05975	1.05305	0.0569862	0.925483	1.00312	1.04992	0.992839	0.0628501	0.874371	0.829164	1.15234	0.951958	0.175001
Mitofusin.2.R.V	0.92916	1.08247	0.901581	0.971071	0.0974577	0.877998	1.18195	0.97897	1.01297	0.154803	0.797444	0.933674	1.10329	0.944802	0.153226	0.751203	0.835909	1.08762	0.891577	0.17498
MLH1.M.V	1.16099	1.03255	0.868541	1.02069	0.146585	1.04521	0.966992	0.817949	0.943382	0.115453	1.00027	0.950513	0.966705	0.972494	0.0253765	0.821933	0.867439	0.97188	0.887084	0.0768798
MLKL.R.V	0.981187	1.10738	0.976559	1.02171	0.0742308	0.947712	1.08708	0.865201	0.966665	0.112148	0.81853	0.881011	1.04756	0.9157	0.11839	0.743516	0.811177	1.04647	0.867053	0.159016
MMP14.R.V	0.685877	0.776348	0.981746	0.814657	0.151609	0.805783	0.85201	1.2345	0.964099	0.235314	0.93947	0.9492	1.13801	1.00889	0.111924	1.31955	1.29408	1.34885	1.32083	0.0274042
MMP2.R.V	1.13844	0.992108	1.02724	1.0526	0.0763888	1.05311	0.940329	0.99293	0.995457	0.0564337	1.0257	0.967564	0.958446	0.983902	0.0364809	1.01881	0.966341	0.959371	0.981507	0.0324915
Mnk1.R.V	0.99674	1.10451	1.06093	1.05406	0.0542111	1.0108	1.08569	1.10222	1.06624	0.0487194	0.917403	0.929104	1.02169	0.956067	0.0571346	0.933406	0.905489	1.03116	0.956684	0.0659892
MR1.M.C	1.09905	1.03084	0.996631	1.04217	0.0521439	0.985442	1.126	0.989018	1.03349	0.0801413	1.059	1.0048	1.06311	1.04231	0.0325433	0.95733	1.15208	0.969966	1.02646	0.108974
MRAP.R.C	0.926035	1.04011	1.06964	1.01193	0.0758374	1.0271	1.09927	1.0556	1.06065	0.0363465	1.02299	1.06994	1.05105	1.04799	0.0236228	0.958311	1.26254	1.15683	1.12589	0.154455
MSH2.R.C	1.04477	0.953976	0.931535	0.976759	0.0599559	0.980829	0.975337	0.839347	0.931837	0.0801464	0.977195	1.02409	1.04538	1.01556	0.0348865	0.8761	0.877159	0.986572	0.913277	0.0634775
MSH6.R.C	0.91172	0.868626	0.845111	0.875152	0.0337807	0.974244	1.03374	0.768108	0.925364	0.139399	1.07532	0.939618	0.975934	0.996958	0.0702532	1.22432	1.20439	1.06301	1.16391	0.0879438
MSI2.R.C	0.90848	0.897653	0.985028	0.930387	0.0476291	1.00683	0.996283	1.00903	1.00405	0.00681471	1.01962	1.0394	0.933356	0.997459	0.0563886	1.07122	1.22223	1.00393	1.09913	0.111793
MTCO1.M.V	1.08642	0.994897	0.634128	0.905149	0.239131	1.02598	0.958903	0.846155	0.94368	0.0908758	1.04399	1.12781	0.684417	0.952072	0.235555	1.4173	0.950768	0.72598	1.03135	0.352633
mTOR.R.V	1.07836	1.01768	0.851941	0.982661	0.117201	1.08509	1.12048	0.843736	1.01644	0.150606	1.01555	0.918326	0.854249	0.929375	0.0812169	0.947313	0.956399	0.919621	0.941111	0.0191574
mTOR_pS2448.R.C	0.986948	1.02707	0.819477	0.944497	0.110113	1.08997	1.16404	0.820846	1.02495	0.180598	1.01561	0.94624	0.924393	0.96208	0.0476257	0.84507	0.920139	0.975511	0.913573	0.0654682
MTSS1.M.C	1.15855	0.995117	1.00236	1.05201	0.0923395	1.07063	0.921544	1.00217	0.998115	0.0746242	1.02292	1.03058	1.06749	1.04033	0.0238289	0.97439	1.00153	0.965869	0.980596	0.018622
MYH11.R.C	1.08195	0.811152	0.776572	0.889891	0.167223	1.04895	0.899043	0.794048	0.914013	0.128107	1.09974	1.58436	1.04446	1.24286	0.297044	1.23452	1.08049	0.987441	1.10082	0.124786
Myosin.IIa.R.C	0.919948	0.875068	0.734826	0.843281	0.0965681	0.881331	1.04405	0.603908	0.843097	0.222549	0.877032	0.781304	1.16399	0.940775	0.199146	0.819077	0.81146	1.19365	0.941396	0.218491
Myosin.IIa_pS1943.R.V	1.00554	0.814721	0.717691	0.845985	0.146451	1.01934	0.869047	0.642168	0.843519	0.189878	0.953538	0.843867	1.26769	1.0217	0.219977	1.01136	0.857075	1.05039	0.972942	0.102224
Myt1.R.C	0.889225	1.12742	1.04117	1.01927	0.120597	0.900004	1.18436	1.06996	1.05144	0.143078	0.886233	0.983648	1.0964	0.98876	0.105176	0.842838	1.00056	1.19337	1.01226	0.175556
N.Cadherin.R.V	1.1138	0.956155	1.09391	1.05462	0.0858531	1.02524	0.927149	1.10538	1.01926	0.089265	1.09735	1.06313	1.03018	1.06355	0.0335861	1.04701	1.0806	0.976314	1.03464	0.0532307
N.Ras.M.V	1.0984	1.03031	1.0458	1.05817	0.0356874	1.01671	0.996874	1.09084	1.03481	0.0495276	0.953099	0.957606	1.06165	0.990784	0.0614102	0.920876	0.892553	0.97117	0.9282	0.0398171
NAPSIN.A.R.C	0.980365	1.06038	1.06388	1.03487	0.047239	0.988925	1.11416	1.13611	1.07973	0.0794057	0.998579	1.07119	1.04844	1.0394	0.0371392	0.981594	1.01603	1.1409	1.04617	0.0838242
NDRG1_pT346.R.V	0.528136	0.877758	0.90019	0.768694	0.208632	0.757387	0.999918	1.1127	0.956667	0.18156	0.797883	1.0511	1.19536	1.01478	0.201211	0.867555	0.914592	1.19176	0.991303	0.175188
NDUFB4.R.V	1.09573	0.948338	0.972877	1.00565	0.0789708	1.03028	0.948771	0.897241	0.958763	0.0670783	1.11167	1.00756	0.986932	1.03539	0.0668615	1.09973	0.997853	0.981531	1.02637	0.0640516
NF.kB.p65_pS536.R.C	0.930467	2.29837	0.950143	1.39299	0.78414	0.9654	1.72995	1.05453	1.24996	0.418063	1.27139	0.800043	0.84326	0.971563	0.260553	0.838291	1.33445	1.41367	1.19547	0.311851
Notch1.R.V	1.14342	1.07778	1.12024	1.11381	0.0332865	0.978621	0.929825	1.07455	0.994333	0.0736325	1.06474	1.12365	1.00479	1.06439	0.0594313	1.05232	1.12075	0.952443	1.04184	0.0846396
Notch1.cleaved.R.V	0.783816	1.02468	1.03912	0.949206	0.143414	0.871582	1.07064	1.026	0.989409	0.104454	0.79222	0.886	1.09837	0.925529	0.156854	0.740357	0.849194	1.07974	0.889763	0.17329
Notch3.R.C	1.10749	0.972487	1.06699	1.04899	0.0692763	1.04409	0.916374	1.14863	1.03637	0.116321	1.06479	1.22985	1	1.09821	0.118512	1.02617	1.14968	0.930806	1.03555	0.109736
NRF2.R.C	0.897513	1.03943	1.17693	1.03796	0.139717	0.979533	1.02261	1.17242	1.05819	0.101247	1.13084	0.924501	0.931996	0.995778	0.117025	0.848808	0.981611	0.977439	0.935953	0.075498
Oct.4.R.C	0.925758	1.025	1.04583	0.998864	0.064162	1.03262	1.16512	1.08532	1.09435	0.0667106	0.909455	1.06827	1.04542	1.00772	0.085861	0.99051	1.1637	1.20942	1.12121	0.115473
P.Cadherin.R.C	0.835353	0.903722	0.916494	0.88519	0.0436299	0.912515	1.41938	0.818728	1.05021	0.323133	1.00077	0.967773	0.948974	0.972504	0.0262184	1.18006	1.26425	1.12452	1.18961	0.0703488
p21.R.C	1.24612	0.820331	1.17916	1.08187	0.22896	1.39083	0.729746	1.02453	1.04837	0.331186	1.20309	0.77272	1.05505	1.01029	0.218649	1.05009	0.570229	0.863339	0.827886	0.241887
p27.Kip1.R.C	1.08732	0.883414	0.922383	0.964373	0.108245	1.01408	0.920812	0.907856	0.947582	0.0579508	1.08945	1.05085	0.998968	1.04642	0.0454013	1.34157	1.13194	0.997005	1.15684	0.173628
p27_pT157.R.C	0.924645	0.849811	0.840746	0.871734	0.0460458	0.99771	1.0505	0.77965	0.942619	0.143582	1.12381	0.912163	1.00572	1.0139	0.10606	1.30939	1.20696	1.127	1.21445	0.0914273
p27_pT198.R.V	0.937416	1.12147	1.07386	1.04425	0.0955338	0.905065	1.28137	1.12223	1.10289	0.188895	0.989052	1.46647	1.04865	1.16806	0.260143	1.00273	1.29674	1.16851	1.15599	0.147406
p38.a.M.V	1.10477	0.944384	0.95406	1.00107	0.0899385	1.06277	0.939597	0.948323	0.983562	0.0687316	0.966231	1.0489	1.06757	1.02757	0.0539335	0.910537	0.862282	0.942855	0.905224	0.0405484
p38.MAPK.R.V	0.967428	1.02313	0.984024	0.991527	0.028599	1.00129	1.09712	1.0875	1.06197	0.0527695	0.899274	0.963808	1.0623	0.975127	0.0820989	0.936975	0.864144	1.14312	0.981411	0.144697
p38.MAPK._pT180_Y182.R.V	0.868699	2.13159	0.918498	1.30626	0.71519	0.866259	2.59695	1.27629	1.57983	0.904395	0.871986	0.913301	0.949968	0.911752	0.0390144	0.827675	1.16828	1.28061	1.09219	0.235861
p44.42.MAPK.R.V	0.981828	0.816025	0.72939	0.842415	0.128271	1.13538	1.02533	0.777956	0.979554	0.183055	1.09078	0.852053	0.8994	0.947411	0.126398	1.24705	0.861816	0.980648	1.02984	0.197272
p53.R.C	0.808703	1.00462	1.09398	0.969101	0.145917	0.835942	1.15735	1.16179	1.05169	0.18686	0.871214	0.886299	0.965544	0.907686	0.0506715	0.928394	1.48305	1.05845	1.15663	0.290071
p70.S6K1.R.V	0.884208	0.927727	0.885539	0.899158	0.02475	0.96931	1.05261	0.971917	0.997945	0.0473578	1.04573	0.827477	0.882043	0.918418	0.113584	1.06009	0.948301	1.07363	1.02734	0.0687829
p70.S6K_pT389.R.V	0.80384	1.43315	0.94389	1.06029	0.330411	0.923013	1.45525	1.04989	1.14272	0.277999	1.33119	0.838192	0.819703	0.996362	0.290118	0.797202	1.01974	1.17056	0.995833	0.187822
p90RSK_pT573.R.C	1.47733	0.772295	1.03905	1.09622	0.355977	1.05504	0.691975	1.04223	0.929748	0.206017	1.22426	0.922176	1.01374	1.05339	0.154895	1.28496	0.748404	1.00938	1.01425	0.268313
PAI.1.M.V	1.01958	1.14349	1.0979	1.08699	0.0626733	0.893228	0.953166	1.08317	0.976521	0.0970994	0.919375	1.1771	0.946321	1.01427	0.141663	1.00536	1.28109	0.932053	1.07283	0.18404
PAICS.R.C	1.00504	0.93049	0.949361	0.961629	0.0387583	1.00208	0.987875	0.706561	0.898839	0.166669	0.925565	0.836108	0.997142	0.919605	0.0806823	0.802885	0.811272	1.058	0.890718	0.144928
PAK1.R.V	0.952917	1.17091	1.05147	1.05843	0.109161	0.94941	1.10061	0.968611	1.00621	0.082314	0.749048	1.05682	1.07784	0.961235	0.18406	0.820138	0.886118	1.0495	0.918584	0.118076
PAK4.R.V	1.16962	0.974625	0.999477	1.04791	0.106139	1.07487	0.900973	0.983149	0.986332	0.0869938	1.10111	1.10844	0.978726	1.06276	0.0728665	1.0921	1.07644	0.938924	1.03582	0.0842786
PAK_pS474_S602_S560.R.V	1.14738	0.927313	0.913074	0.995923	0.13136	1.07668	0.883355	0.855199	0.938411	0.120567	1.12534	1.12953	1.00049	1.08512	0.0733229	1.38002	1.29833	0.931475	1.20327	0.238903
PAK_pT423_T402.R.C	1.0158	1.01454	0.889989	0.973445	0.0722781	0.940592	1.05387	0.767786	0.920748	0.144068	1.14136	0.908231	0.912402	0.987332	0.13341	1.01462	1.05273	0.970644	1.01267	0.0410788
PAR.R.C	1.27972	0.295196	1.18424	0.91972	0.542957	1.05734	2.01432	0.909893	1.32719	0.599626	0.30595	0.831025	0.303735	0.480237	0.303794	0.974341	1.46364	0.714035	1.05067	0.380587
PARG.R.C	0.864529	0.961507	1.0543	0.960112	0.0948934	0.91563	0.961399	1.15966	1.01223	0.129713	0.97598	1.01316	0.921341	0.970159	0.0461838	1.59907	1.31622	1.01432	1.30987	0.292427
PARP.R.V	0.948521	1.13102	0.710862	0.930134	0.210682	0.917877	1.35871	0.791334	1.02264	0.29784	1.07862	0.889949	1.08255	1.01704	0.110082	0.537683	1.05706	1.34833	0.981026	0.410639
Patched.R.C	0.905211	1.07639	1.08702	1.02287	0.102036	0.924764	1.12	1.16923	1.07133	0.129297	0.891411	1.02197	1.00088	0.971421	0.070089	0.965362	1.14038	1.13171	1.07915	0.0986381
PAX6.R.V	1.10614	0.987922	1.06138	1.05181	0.0596869	1.03724	0.957607	1.09632	1.03039	0.0696111	0.992165	1.02029	0.997437	1.0033	0.0149496	1.00058	1.05765	0.981527	1.01325	0.039612
PAX8.R.C	1.16171	0.969279	0.974153	1.03505	0.10972	1.08383	0.914936	0.88758	0.962116	0.106294	1.13265	1.02218	0.977801	1.04421	0.0797436	1.02372	0.925343	0.961718	0.970262	0.0497444
Paxillin.R.C	0.765336	1.03175	1.08677	0.961286	0.171913	0.75423	1.00783	1.1695	0.977187	0.209324	0.650893	0.873547	0.966684	0.830375	0.162262	0.640722	0.822623	1.01763	0.826993	0.188494
PCNA.M.C	1.18265	0.975675	0.894287	1.01754	0.148668	1.09344	0.98306	0.767648	0.948048	0.165693	0.92818	1.01339	1.01981	0.987128	0.0511508	0.783055	0.854284	0.955365	0.864235	0.0865849
PD.1.R.V	1.17393	0.968789	1.05763	1.06679	0.102878	1.02772	0.932	1.01617	0.991961	0.0522481	1.07631	1.06429	1.03481	1.05847	0.0213561	1.09771	1.05236	0.983976	1.04468	0.0572544
PD.L1.R.C	0.912153	1.04057	1.09277	1.01516	0.0929491	0.986129	1.06938	1.13567	1.06373	0.0749309	0.844561	1.03748	1.04673	0.976259	0.114147	0.894531	1.05448	1.00072	0.983246	0.0813954
Pdcd4.R.C	0.753391	1.37203	1.05149	1.05897	0.309388	0.972798	1.28818	1.20723	1.15607	0.163796	1.03196	0.963571	0.93547	0.977001	0.0496274	0.924585	0.993058	1.05239	0.990012	0.0639593
PDH.M.V	1.12357	1.0032	1.11265	1.07981	0.0665683	1.03042	0.954784	1.16205	1.04908	0.104887	1.03196	1.04653	1.01377	1.03075	0.016412	0.97038	1.05769	0.953041	0.993705	0.0560907
PDHA1.R.V	0.984137	1.17307	1.08503	1.08075	0.0945414	0.999288	1.13355	1.10365	1.07883	0.0704903	0.868386	1.04978	1.04012	0.986095	0.102053	0.97206	1.00356	1.11349	1.0297	0.0742494
PDHK1.R.C	0.823699	1.09363	1.12162	1.01298	0.164519	0.894982	1.14258	1.13213	1.05656	0.14003	0.847295	0.9888	1.01896	0.951686	0.0916546	0.802701	0.958644	1.12874	0.963362	0.163071
PDK1.R.V	0.981455	1.04088	0.937729	0.986689	0.0517753	0.978752	1.23639	0.914485	1.04321	0.170358	1.00691	1.12095	1.00568	1.04451	0.0661963	1.00019	1.03846	1.24971	1.09612	0.134386
PDK1_pS241.R.V	0.995189	1.06474	0.974276	1.0114	0.047363	1.01242	1.28583	1.11556	1.13794	0.138071	0.935261	0.909311	0.981367	0.94198	0.0364951	0.915753	0.897511	1.10284	0.972033	0.113645
PEA.15.R.V	1.00531	0.907147	0.821051	0.911168	0.092193	0.972861	1.02177	0.716482	0.903706	0.163975	0.897822	0.933697	0.934358	0.921959	0.0209057	0.985564	0.869949	0.999148	0.951554	0.070997
PEA.15_pS116.R.V	1.14859	1.02929	1.05918	1.07902	0.0620763	1.02523	0.947005	1.08235	1.01819	0.0679472	1.0447	1.17872	0.987269	1.07023	0.0982474	1.04127	1.02898	0.986354	1.01887	0.0288188
PERK.R.V	1.06415	0.842821	0.953255	0.953409	0.110666	1.08884	0.799304	0.886457	0.924868	0.148542	1.18434	0.971918	0.873541	1.00993	0.158848	1.31954	0.802311	0.841036	0.987628	0.288093
PGM1.R.V	1.08	0.876894	0.931309	0.962734	0.105136	1.06556	0.922117	0.948552	0.978743	0.076339	1.00714	0.983164	1.00367	0.997992	0.0129584	1.0427	0.845848	0.932513	0.940352	0.0986578
PHGDH.R.C	0.900923	0.972486	1.09303	0.988814	0.0970898	1.02607	1.05431	1.16212	1.08083	0.0718011	0.88866	0.949394	1.01616	0.951405	0.0637741	0.988555	0.962411	1.04387	0.998278	0.0415907
PHLPP.R.V	1.22248	0.662641	0.844246	0.909787	0.285614	1.30858	0.724962	0.733172	0.922236	0.334605	1.51487	0.856371	0.876544	1.08259	0.374496	1.67398	0.930175	0.767129	1.12376	0.483427
PI3K.p110.a.R.C	0.965693	1.08192	1.08966	1.04576	0.0694448	0.889464	1.11499	1.16641	1.05695	0.147311	0.828265	0.92087	0.963121	0.904085	0.0689771	0.80368	0.920969	1.0683	0.930984	0.132596
PI3K.p110.b.M.C	1.11451	0.948381	0.938432	1.00044	0.0989096	1.0757	0.969892	0.893167	0.979587	0.091652	1.04425	0.980961	0.937257	0.987488	0.0537923	0.987828	0.918036	0.941452	0.949106	0.0355196
PI3K.p85.R.C	1.14395	0.97696	1.06683	1.06258	0.0835776	1.04499	0.938175	0.979119	0.987428	0.0538903	1.11254	1.04046	1.03281	1.06194	0.0439908	1.02298	0.791964	0.886236	0.900393	0.116156
PKA.a.R.V	0.941802	1.00765	0.864265	0.937907	0.0717734	1.08239	0.998246	0.957652	1.01276	0.0636224	1.01556	0.755613	0.859791	0.876988	0.130823	0.974452	0.779713	1.02839	0.927517	0.130812
PKC.a.b.II_pT638_T641.R.V	0.856126	1.08415	1.11121	1.01716	0.140116	0.773154	1.07007	0.932854	0.92536	0.148601	0.761156	0.94001	1.02898	0.910047	0.136401	0.683704	0.940633	1.15351	0.925949	0.235247
PKC.b.II_pS660.R.V	0.859004	1.34888	1.02049	1.07612	0.249631	0.932017	1.41515	1.13852	1.1619	0.242415	1.04047	0.960295	1.0547	1.01849	0.0508982	0.996944	1.11387	1.12625	1.07902	0.0713506
PKC.delta_pS664.R.V	0.865373	1.06328	1.0788	1.00249	0.118998	0.865392	1.08591	1.17802	1.04311	0.160648	0.826268	0.937738	0.969482	0.911162	0.0752149	0.825163	0.951472	1.07019	0.948942	0.122534
PKCa.R.V	0.813091	2.35532	0.845326	1.33791	0.881248	0.879114	2.30859	1.19889	1.4622	0.750232	1.57626	0.714528	0.683509	0.991433	0.506714	0.630351	2.1057	1.9418	1.55928	0.808642
PKM2.R.C	0.974171	0.826829	0.897421	0.899474	0.0736926	1.04479	1.04095	0.777479	0.954405	0.153235	0.940366	0.831351	1.04679	0.939502	0.107721	0.845504	0.762514	1.08879	0.898938	0.169576
PLC.gamma1.R.V	0.999839	0.803278	0.912191	0.905102	0.098472	1.26574	0.847684	0.795909	0.969777	0.257614	1.30195	0.920768	1.02731	1.08334	0.196672	1.29555	0.944168	0.962576	1.06743	0.19777
PLC.gamma1_pS1248.R.V	0.921398	1.05513	0.693398	0.889975	0.182901	1.13108	1.20251	0.847587	1.06039	0.187723	1.24648	0.852474	0.899184	0.99938	0.215268	0.837054	0.89333	0.953861	0.894748	0.0584164
PLC.gamma2_pY759.R.V	1.1172	1.00811	0.9885	1.03794	0.0693442	1.03711	0.93838	0.952922	0.976139	0.0533045	1.05507	1.0079	1.0517	1.03822	0.0263143	0.999812	1.00376	0.944772	0.982783	0.032978
PLK1.R.C	1.50542	0.557076	1.16805	1.07685	0.480703	0.987678	0.535832	1.23693	0.920148	0.355396	1.0521	0.570474	1.09126	0.904613	0.290034	1.10713	0.591525	1.05994	0.919533	0.285042
PMS2.R.V	1.0962	0.973631	1.00572	1.02519	0.0635609	1.05448	0.898334	0.867305	0.940041	0.100317	1.01336	1.06052	1.03478	1.03622	0.0236166	1.01597	0.990571	0.951522	0.986021	0.032465
Porin.M.V	1.10115	0.941282	0.891462	0.977963	0.109549	1.02108	0.96346	0.824467	0.936336	0.101075	0.986187	1.05394	1.0187	1.01961	0.0338841	1.09311	1.10409	0.956695	1.0513	0.0821151
PR.R.V	1.12347	1.03825	1.07035	1.07735	0.0430361	1.01639	0.967818	1.11241	1.03221	0.0735798	1.05051	1.05731	1.08285	1.06356	0.0170478	0.956524	0.965544	0.944649	0.955573	0.0104799
PRAS40.M.C	1.0513	0.976989	0.985235	1.00451	0.0407348	1.0063	0.977197	0.990328	0.991275	0.0145751	1.05259	1.12487	0.969802	1.04909	0.077595	1.49637	1.22892	0.955359	1.22688	0.270511
PRAS40_pT246.R.V	0.941488	0.963274	0.921819	0.942194	0.0207367	0.956759	1.28822	0.838349	1.02778	0.233191	0.996735	0.944922	0.929327	0.956995	0.0352887	1.04107	1.09925	1.16559	1.10197	0.0623027
PRC1_pT481.R.C	1.18112	0.942423	0.978567	1.03404	0.128652	1.03683	0.840695	0.955482	0.944337	0.0985433	1.06999	1.03758	1.01263	1.04007	0.0287624	1.16316	1.11357	0.975266	1.084	0.0973748
PREX1.R.V	0.833123	0.938368	1.05778	0.943091	0.112404	0.97195	0.994982	1.2005	1.05581	0.125835	0.84688	0.879896	1.01789	0.914889	0.0907175	0.87376	0.850781	1.12402	0.94952	0.151557
PTEN.R.V	0.829271	1.07415	1.07306	0.992162	0.141069	0.879726	1.08672	1.1474	1.03795	0.140341	0.966802	0.912254	0.918937	0.932664	0.0297523	1.01778	1.10867	1.11993	1.08213	0.0560081
PTPN12.R.V	0.998492	1.23159	0.983483	1.07119	0.139116	1.00896	1.2168	1.05361	1.09312	0.109411	1.03921	0.922362	0.923136	0.96157	0.067241	0.951199	1.23445	1.44714	1.21093	0.248807
Puma.R.C	0.973049	0.882714	0.922515	0.926093	0.0452737	1.03568	1.00269	0.771433	0.9366	0.143987	1.03181	0.897807	0.973327	0.967647	0.0671799	0.983305	0.942264	1.10655	1.01071	0.0855024
PYGB.R.V	0.973898	0.829639	0.8812	0.894912	0.0731003	0.990147	0.965577	0.674836	0.876853	0.175383	1.04413	0.999865	1.01836	1.02079	0.0222311	1.0406	1.09673	1.10327	1.0802	0.0344537
PYGM.M.C	1.0162	0.827243	0.621472	0.82164	0.197426	1.01342	0.953498	0.526056	0.830991	0.265776	0.932889	0.899212	1.24365	1.02525	0.189889	0.933872	0.932354	1.08308	0.983103	0.0865893
Pyk2_pY402.R.C	0.862362	1.11959	1.1061	1.02935	0.144774	0.977174	1.14619	1.14882	1.09073	0.0983497	0.957745	0.968429	0.954759	0.960311	0.00718741	0.953664	1.15329	1.0994	1.06878	0.103274
Rab11.R.C	0.936873	1.10401	1.08846	1.04311	0.0923339	0.952167	1.15552	1.11581	1.0745	0.107788	0.964874	1.01238	0.993152	0.990137	0.0238985	1.00363	1.04372	1.1298	1.05905	0.0644668
Rab25.R.V	0.937781	1.1241	1.13661	1.06616	0.111359	0.917725	1.13628	1.09769	1.05056	0.116648	0.970446	0.99137	0.974912	0.978909	0.0110196	0.958439	1.08377	1.08571	1.04264	0.0729263
Rad17_pS645.R.V	1.02058	1.4619	0.904716	1.12906	0.294005	0.998842	1.25096	0.987809	1.0792	0.148849	1.09205	1.15802	0.938097	1.06272	0.112857	0.997635	1.2345	0.987308	1.07315	0.13983
Rad23A.R.C	0.977062	0.999948	0.658617	0.878542	0.190804	0.954868	1.14913	0.501798	0.868599	0.332177	0.785084	0.923167	1.05198	0.920076	0.133474	0.881406	0.793477	1.16257	0.945817	0.192792
Rad50.R.V	0.93778	0.957985	0.83299	0.909585	0.067098	1.00258	1.19386	0.769845	0.988763	0.212345	1.04653	1.00132	0.92548	0.991112	0.0611692	1.02768	1.03963	1.09103	1.05278	0.033659
Rad51.R.C	1.29432	1.25644	1.101	1.21725	0.102441	1.00311	1.03226	0.979601	1.00499	0.0263811	1.06987	1.14114	1.0388	1.08327	0.0524665	0.897389	0.995393	0.927041	0.939941	0.0502592
Raptor.R.V	1.06341	1.09702	1.01334	1.05792	0.0421058	0.960033	1.16117	0.961615	1.0276	0.115671	0.898338	0.967341	0.952338	0.939339	0.0362914	0.846969	1.0059	1.04864	0.967168	0.106267
Rb.M.Q	1.24205	0.947089	0.883308	1.02415	0.191386	1.19433	0.869471	0.844469	0.969423	0.195175	1.07173	1.03102	0.96931	1.02402	0.0515653	1.0785	0.961999	0.891133	0.97721	0.0946046
RBM15.R.V	0.965367	0.889671	0.903421	0.919486	0.0403246	0.949856	1.00377	0.982029	0.978552	0.0271251	0.860464	0.890022	0.867053	0.872513	0.0155167	1.01665	0.937167	1.03215	0.995321	0.0509563
Rb_pS807_S811.R.V	1.22467	1.05794	0.987162	1.08992	0.121939	1.08001	1.09897	0.997581	1.05885	0.053904	0.993234	0.915525	0.945757	0.951505	0.0391723	0.919904	0.719226	1.0808	0.906642	0.181149
Rheb.M.C	1.05806	0.863287	0.93548	0.952275	0.0984657	1.06206	0.914103	0.936094	0.970754	0.0798373	1.09184	1.0701	1.00542	1.05578	0.0449496	1.25216	1.23913	0.951162	1.14748	0.170143
Rictor.R.C	0.995892	1.07364	0.956781	1.00877	0.0594861	0.999558	1.03227	1.02629	1.01937	0.0174188	0.984278	0.9773	0.903692	0.95509	0.0446486	1.04115	1.04441	0.966537	1.01737	0.0440497
Rictor_pT1135.R.V	0.968838	1.20167	1.07944	1.08331	0.116464	1.01432	1.19884	1.10568	1.10628	0.0922625	1.00641	1.04855	1.02569	1.02688	0.0210945	1.01193	1.10229	1.11491	1.07638	0.0561719
RIP.R.C	1.09573	0.896783	0.93476	0.975759	0.105622	1.00331	0.875949	0.747194	0.875485	0.128059	0.854638	1.00255	1.07532	0.977502	0.112452	0.914975	1.06297	1.08893	1.02229	0.0938422
RIP3.R.C	0.910971	1.0256	1.09763	1.0114	0.0941346	0.96629	1.05349	1.15789	1.05922	0.0959268	0.858169	0.945055	1.04046	0.947894	0.0911777	0.931394	0.981279	1.07484	0.995838	0.0728227
RPA32.R.V	1.05272	0.740561	0.822745	0.872007	0.161803	1.09165	0.851836	0.695872	0.879786	0.199363	1.11623	1.00851	0.985221	1.03665	0.0698928	1.14818	1.03316	1.05178	1.07771	0.0617396
RPA32_pS4_S8.R.C	0.969746	0.6751	0.588408	0.744418	0.199896	1.13555	0.833111	0.516803	0.828488	0.309399	1.49881	0.874004	0.876248	1.08302	0.360085	2.00194	1.59946	0.992772	1.53139	0.508014
RRM1.R.C	0.847222	1.13065	1.09993	1.02594	0.15553	0.878799	1.05852	1.04739	0.994905	0.100705	0.795603	0.911071	1.03984	0.915503	0.122177	0.824288	0.940592	1.0744	0.946426	0.125157
RRM2.R.C	0.946639	1.22739	1.01638	1.06347	0.146181	0.85857	1.22887	0.936936	1.00812	0.195142	0.716279	0.950375	1.08457	0.917073	0.186388	0.754353	0.880744	1.1319	0.922333	0.19218
RSK.R.C	0.946618	0.991502	0.876055	0.938058	0.0581973	1.01886	1.09095	0.958494	1.02277	0.0663144	1.01639	0.830514	0.879738	0.90888	0.0963027	1.01183	0.889214	1.0173	0.972778	0.0724206
RSK1.R.V	1.08029	0.808115	0.687084	0.858496	0.201386	1.12633	0.876697	0.664724	0.88925	0.23106	1.23528	0.840548	0.825392	0.967073	0.232397	1.17534	0.828083	0.819198	0.940873	0.203101
S6.M.V	0.948019	0.917532	0.876003	0.913851	0.0361488	1.06197	0.879447	1.27154	1.07098	0.196201	1.02853	0.889539	0.872774	0.930281	0.0854984	1.26173	0.956307	0.729309	0.982449	0.267172
S6_pS235_S236.R.V	1.27676	1.48773	1.20312	1.32254	0.14772	1.43901	1.24175	1.21799	1.29959	0.12133	0.664944	0.70248	0.770757	0.712727	0.053646	0.202535	0.248606	0.564749	0.33863	0.197175
S6_pS240_S244.R.V	1.94244	2.77276	1.49434	2.06985	0.648664	1.85715	2.23136	1.12568	1.73806	0.562376	1.13044	0.760697	0.977754	0.956298	0.185805	0.207486	0.312841	0.748781	0.423036	0.28698
SCD.M.V	1.09673	0.953778	0.927534	0.992681	0.0910613	1.06457	0.945011	1.00643	1.00534	0.059788	1.08699	0.997946	1.01574	1.03356	0.04712	1.0139	0.906476	0.961672	0.960683	0.05372
SDHA.R.V	0.892659	1.15337	1.08999	1.04534	0.13597	0.932932	1.1912	1.10788	1.07734	0.131814	0.885257	1.08456	0.936145	0.968655	0.103554	1.00222	1.09186	1.19984	1.09797	0.0989496
SF2.R.V	1.09032	0.998165	1.07548	1.05466	0.0494809	1.03138	0.941314	1.11174	1.02815	0.0852609	0.975345	1.04825	0.991537	1.00504	0.038282	1.03709	1.00775	0.980474	1.00844	0.028315
SFRP1.R.V	1.07781	0.972912	1.06773	1.03949	0.0578743	1.00378	0.891711	0.989989	0.961826	0.0611112	0.870577	0.9548	1.07083	0.965402	0.100546	1.05477	0.981279	0.92176	0.985935	0.0666258
SGK1.R.V	1.03672	1.21992	0.856147	1.03759	0.181887	1.1629	1.19894	0.932533	1.09813	0.144535	1.04502	1.12268	0.867859	1.01185	0.13061	0.786995	0.759167	0.979946	0.842036	0.120242
SGK3.R.V	1.22433	1.12832	1.03189	1.12818	0.096219	0.990484	0.991899	0.99717	0.993184	0.00352343	0.999121	1.11363	0.993599	1.03545	0.0677649	1.04674	1.0791	0.942059	1.02263	0.0716314
Shc_pY317.R.C	1.15993	0.631715	0.88845	0.893367	0.264144	0.666693	1.07481	0.896217	0.879241	0.204588	0.82774	3.47185	1.24109	1.84689	1.42235	0.877877	1.00074	1.15589	1.0115	0.139321
SHP.2_pY542.R.C	0.894451	0.971299	0.855823	0.907191	0.0587828	0.900742	1.07173	0.851319	0.941264	0.11566	0.948429	0.890456	0.849359	0.896081	0.0497739	1.08919	1.03779	1.10115	1.07604	0.0336647
SHP2.R.V	1.08301	0.973407	1.04755	1.03466	0.0559263	1.0455	0.929897	1.00478	0.993392	0.0586369	1.02186	1.0012	0.988631	1.0039	0.0167788	1.04637	1.00056	0.966986	1.00464	0.0398509
SIRP.alpha.R.V	1.21879	0.910139	1.08898	1.07263	0.154971	1.21312	0.860214	0.909997	0.994445	0.191011	1.01812	0.987463	1.02082	1.0088	0.0185295	1.42867	0.757666	0.755603	0.980646	0.388001
SLC1A5.R.C	0.89419	0.861616	1.04154	0.932447	0.0958674	0.927491	0.907151	0.859447	0.898029	0.0349269	0.91848	0.893157	1.11403	0.975221	0.120875	1.11596	0.885345	1.23833	1.07988	0.179238
Slfn11.G.C	0.976047	0.827829	0.732902	0.845593	0.122542	0.876894	0.828362	0.650224	0.78516	0.119351	0.854676	0.895493	1.08556	0.945242	0.123218	1.0814	0.90512	0.999277	0.995265	0.088208
Smac.M.Q	1.1078	0.983483	0.970048	1.02044	0.0759508	0.952374	1.0161	0.798905	0.922461	0.111647	0.941104	1.11783	0.934373	0.997769	0.10403	1.03157	0.94428	0.954028	0.976624	0.0478291
Smad1.R.V	0.964285	1.1777	1.08965	1.07721	0.107251	0.991595	1.19634	1.15131	1.11308	0.107595	0.925733	1.08772	1.04973	1.02106	0.0847118	0.95166	1.15034	1.14125	1.08108	0.112176
Smad3.R.V	0.914596	1.00296	0.946653	0.954736	0.0447317	0.938871	1.11329	0.837473	0.963211	0.13951	0.971486	0.981942	0.982493	0.97864	0.00620231	1.06591	1.12185	1.11564	1.10113	0.0306643
Smad4.R.V	1.10995	0.985045	1.00319	1.03273	0.0674911	1.05831	0.905195	1.13252	1.03201	0.115922	1.12455	1.11078	0.98791	1.07441	0.0752292	1.43894	1.06053	0.837484	1.11232	0.304053
Snail.M.Q	1.27592	1.14301	1.16964	1.19619	0.0703187	1.02967	0.955473	1.05151	1.01222	0.0503419	0.84784	1.0759	1.00628	0.976671	0.116875	0.766046	0.784086	0.712312	0.754148	0.0373372
SOD1.M.V	1.11567	0.961759	0.992056	1.02316	0.0815356	1.06994	0.995763	0.93912	1.00161	0.0656077	1.01143	1.08371	0.999207	1.03145	0.0456698	0.930289	1.02603	0.943633	0.966651	0.0518547
SOD2.R.V	1.09154	0.940174	1.08505	1.03892	0.0855784	1.03359	0.951831	1.11359	1.03301	0.0808832	1.11074	1.19993	1.03295	1.11454	0.0835548	1.20967	1.15254	0.970386	1.11086	0.124966
Sox17.R.V	1.19445	0.965719	0.901633	1.0206	0.153928	1.09147	0.873187	0.901813	0.95549	0.118629	1.08121	1.07254	0.901697	1.01848	0.101231	1.08679	0.93739	0.923067	0.982417	0.0906767
Sox2.R.V	0.882909	0.986602	1.0696	0.979705	0.0935383	0.982778	0.974245	1.00049	0.985837	0.0133859	0.994472	0.994745	0.973281	0.9875	0.0123143	1.21433	1.38913	1.06551	1.22299	0.161986
SOX7.R.V	1.0468	0.905368	0.932227	0.961464	0.0751114	0.983301	0.930388	0.848073	0.920587	0.0681445	1.01384	1.03692	0.994591	1.01512	0.0211937	1.1286	1.09721	1.00951	1.07844	0.0617255
Src.M.V	1.11705	1.01762	1.08795	1.07421	0.0511176	1.03086	1.02886	1.14022	1.06665	0.0637271	0.986455	1.2276	1.02266	1.0789	0.130041	0.955783	1.01129	0.917986	0.961686	0.0469316
Src_pY416.R.V	1.07913	1.03818	1.01363	1.04365	0.0330876	1.00378	0.963599	0.968733	0.978705	0.0218685	1.11163	0.949116	0.914114	0.991621	0.105397	0.994422	1.11099	0.996906	1.03411	0.0665936
Src_pY527.R.V	0.928558	1.29414	0.679029	0.967243	0.309377	0.979832	1.49902	1.08996	1.1896	0.273559	1.18675	0.891117	0.646081	0.907984	0.270731	1.02193	1.38656	1.1514	1.18663	0.18485
Stat1_pY701.R.V	1.12189	0.988982	0.99399	1.03495	0.0753312	1.02526	0.918954	0.955204	0.966473	0.0540435	1.11582	1.00014	0.989132	1.03503	0.070181	1.09706	1.02881	0.98632	1.03739	0.0558662
Stat3.R.C	0.9291	1.057	1.11938	1.03516	0.097	0.969188	1.02559	1.01874	1.00451	0.0307781	0.927837	0.967329	1.02112	0.972094	0.0468223	0.850618	0.986407	1.10114	0.979389	0.12541
Stat3_pY705.R.C	1.06389	0.869301	0.852395	0.928528	0.117529	1.0967	0.794107	0.849869	0.913558	0.161036	1.14547	0.997976	0.862728	1.00206	0.141416	1.72752	1.1936	0.922288	1.28114	0.40969
Stat5a.R.V	0.983858	1.37078	1.08534	1.14666	0.200617	0.973299	1.4012	1.11538	1.16329	0.217937	1.13623	0.905574	0.831521	0.957774	0.158918	0.903082	1.37267	1.2782	1.18465	0.248378
Stathmin.1.R.V	0.914449	0.935467	1.11228	0.9874	0.108662	0.936997	0.95249	1.08421	0.991232	0.0808919	0.795979	1.0565	1.05342	0.968633	0.149531	0.91609	0.858264	0.997003	0.923786	0.0696889
STING.R.V	0.983257	1.04999	0.832534	0.95526	0.111398	0.930374	1.13047	0.956528	1.00579	0.108764	0.837098	0.985169	0.889856	0.904041	0.075048	1.02238	0.890483	0.979214	0.964027	0.0672495
Syk.M.V	1.28214	1.17959	0.981732	1.14782	0.152702	0.889387	1.06072	1.01108	0.987062	0.0881552	0.9891	1.10883	1.10247	1.0668	0.0673654	0.934333	1.05733	0.933102	0.974923	0.0713723
Synaptophysin.R.C	1.14142	1.19513	1.05596	1.13084	0.0701867	1.04726	0.925109	1.07874	1.01704	0.0811546	1.07155	1.1992	0.990595	1.08712	0.105172	1.15334	0.997635	0.9653	1.03876	0.100541
Tau.M.C	1.07062	0.87828	1.02299	0.99063	0.100171	1.07376	0.914497	0.999935	0.996064	0.0797018	1.12132	1.14008	0.948869	1.07009	0.105397	1.14683	1.19545	0.924916	1.08906	0.14422
TAZ.R.V	1.06445	0.877244	0.956944	0.966213	0.093946	1.03254	0.986252	0.848146	0.955646	0.0959317	0.706962	1.12225	1.0455	0.95824	0.220971	0.631031	0.534187	0.990928	0.718715	0.240665
TEAD.R.C	0.951177	1.2847	1.00209	1.07932	0.179673	0.868704	1.21037	0.955728	1.0116	0.177552	0.723659	1.09798	1.07971	0.967116	0.211038	0.715896	1.08772	1.1913	0.998305	0.249998
TFAM.R.V	0.982317	1.0392	0.953662	0.991727	0.0435384	0.928609	1.064	1.05011	1.01424	0.0744836	0.916189	0.952594	0.871736	0.913506	0.0404957	0.999305	0.943876	0.991611	0.978264	0.0300284
TFRC.R.V	0.938849	1.0213	1.13471	1.03162	0.098338	0.84989	0.994434	1.06867	0.970997	0.111256	0.932608	0.836657	1.0074	0.925555	0.0855902	0.895194	0.843877	1.06249	0.933854	0.11432
TIGAR.R.V	0.970388	1.00628	1.0459	1.00752	0.0377709	1.00712	1.0526	1.04492	1.03488	0.0243448	1.01011	0.953917	0.970207	0.978078	0.0289107	1.01151	1.02213	1.07657	1.03673	0.0349025
Transglutaminase.M.V	0.938035	0.788382	0.718526	0.814981	0.112145	1.07245	1.13039	0.535338	0.912728	0.328111	0.952843	1.13236	1.56083	1.21535	0.312374	0.881193	1.34151	1.74653	1.32308	0.432961
TRAP1.M.V	1.11241	1.00603	1.00274	1.04039	0.0623922	1.02042	0.985716	0.911402	0.972513	0.0556955	0.985412	1.06914	1.04206	1.0322	0.0427237	0.978646	0.863609	0.989682	0.943979	0.0698207
TRIM24.R.C	1.15044	0.967528	1.02417	1.04738	0.0936373	1.05534	0.900784	1.0373	0.997809	0.0845088	1.09885	1.13905	0.970025	1.06931	0.0883003	1.11675	1.18037	0.957581	1.0849	0.114759
TRIM25.R.C	0.991795	1.03041	0.84629	0.956165	0.0970933	0.917281	1.14165	1.15138	1.0701	0.132436	0.786523	0.889235	0.932701	0.869486	0.0750632	0.754264	0.867991	1.0576	0.893284	0.15324
TRIP13.R.V	1.08776	0.925544	0.97616	0.996488	0.0829964	1.07975	0.849268	0.914045	0.947686	0.118865	1.10708	0.967446	1.00489	1.02647	0.0722753	1.01905	0.949559	0.966302	0.978304	0.0362679
TSC1.R.C	0.914561	0.99859	1.1153	1.00948	0.100812	0.969003	1.02261	1.36184	1.11782	0.213024	0.827957	0.949489	0.938711	0.905386	0.0672714	0.941444	0.817777	0.9602	0.906474	0.0773837
TTF1.R.V	0.899586	0.89995	0.834188	0.877908	0.0378635	0.93144	1.03035	0.805547	0.922446	0.112671	0.919761	0.872681	1.03533	0.942592	0.0836954	1.01544	0.922904	1.10998	1.01611	0.0935418
Tuberin.R.V	0.908973	1.82316	0.959616	1.23058	0.513812	0.955966	1.66323	1.2485	1.28923	0.355389	1.06285	0.958322	0.778248	0.933139	0.143962	0.780682	1.34434	1.4021	1.17571	0.343321
Tuberin_pT1462.R.V	0.931073	1.2493	0.878848	1.01974	0.200512	0.925547	1.19399	0.863551	0.994361	0.175638	1.389	0.895992	0.864914	1.04997	0.294019	0.961163	1.36238	1.02308	1.11554	0.216002
TUFM.R.V	2.23751	0.735649	1.12717	1.36678	0.779075	1.89167	0.80168	0.754036	1.14913	0.6435	0.946644	1.38417	1.53251	1.28778	0.304597	1.75784	0.731148	0.81931	1.10277	0.569021
Twist.M.C	1.12061	1.00005	1.01511	1.04526	0.0656897	1.00576	0.963678	1.00488	0.99144	0.0240467	1.02217	1.11376	1.04543	1.06045	0.0476076	0.937421	0.938299	0.986531	0.954084	0.0281038
Tyro3.R.V	1.11804	0.805892	0.808111	0.910682	0.179583	1.12696	0.928218	0.690595	0.915258	0.218471	1.20705	1.43219	1.05245	1.23057	0.19096	1.40016	1.08403	0.978755	1.15431	0.219318
U.Histone.H2B.R.C	0.628565	0.971413	1.3425	0.980827	0.357061	0.940739	1.0862	1.08906	1.03867	0.0848206	0.674837	0.845687	0.974015	0.831513	0.150092	1.06818	5.56967	0.774791	2.47088	2.68764
UBAC1.R.V	0.975228	0.945111	0.892023	0.937454	0.0421281	0.941683	1.07602	0.780489	0.93273	0.147968	0.908973	0.973906	0.961997	0.948292	0.034568	1.00656	0.954311	1.08648	1.01578	0.0665681
UBQLN4.M.C	1.01863	0.988591	1.03465	1.01396	0.0233823	0.955782	0.950654	1.18703	1.03116	0.135017	1.00203	0.907604	1.01442	0.974685	0.0584234	1.00799	0.906413	0.933218	0.949206	0.0526411
UGT1A.M.V	1.06032	1.00227	1.01795	1.02684	0.0300292	1.02054	0.967542	0.996466	0.99485	0.0265373	1.07785	1.13051	1.02418	1.07751	0.053168	0.958361	1.05034	0.99083	0.999843	0.0466459
ULK1_pS757.R.C	0.920894	1.10182	1.05897	1.02723	0.0945475	1.08869	1.09379	1.12587	1.10278	0.0201538	1.03563	0.906645	0.951938	0.964737	0.0654365	0.864899	0.847924	1.01099	0.907939	0.0896502
UQCRC2.M.C	1.04072	0.875028	0.625377	0.847041	0.20908	1.03805	0.996733	0.500144	0.844977	0.299348	0.983526	1.00097	0.7795	0.921333	0.12314	0.993131	0.916494	0.752646	0.887423	0.12285
UVRAG.R.C	0.896789	1.11046	1.12396	1.04374	0.127438	0.982516	1.06652	1.12972	1.05959	0.0738478	0.941373	0.945417	1.01564	0.967475	0.0417571	0.915745	1.11065	1.10988	1.04542	0.112306
VASP.R.V	1.04677	0.958699	1.04508	1.01685	0.0503681	0.98207	1.00981	1.03625	1.00938	0.0270931	0.852726	0.873106	0.934819	0.886883	0.0427455	1.01047	0.872106	0.974721	0.952431	0.0718236
VAV1.R.C	0.885879	1.10089	1.09069	1.02582	0.121301	0.909624	1.05747	1.16531	1.04413	0.128361	0.91685	0.929537	0.970765	0.939051	0.0281881	0.957761	1.05765	1.05743	1.02428	0.0576056
VEGFR.2.R.V	0.921392	0.900495	1.05153	0.957807	0.0818402	0.907593	1.04974	1.14968	1.03567	0.121656	0.83019	0.863034	1.06391	0.919045	0.126528	0.883433	0.822744	1.0792	0.928459	0.134026
VEGFR.2_pY1175.R.C	1.22072	1.04217	1.00857	1.09049	0.114026	1.03598	0.906531	1.01964	0.987383	0.0704953	1.13485	1.0348	0.977744	1.04913	0.0795285	1.11805	1.09464	0.97608	1.06292	0.0761132
VHL.R.C	1.16405	0.989909	1.00997	1.05464	0.095279	1.08028	0.89408	0.975134	0.983165	0.0933599	1.04776	1.06017	0.996815	1.03492	0.0335752	1.06667	0.952541	0.848949	0.956053	0.108902
VHL.EPPK1.M.C	2.01112	0.894117	1.0662	1.32381	0.601414	1.08982	0.919514	0.969121	0.992819	0.0875928	1.18148	1.36065	1.04668	1.19627	0.157508	1.00461	1.2025	0.853295	1.02014	0.175121
Vinculin.M.V	1.00607	0.95048	0.983246	0.979933	0.0279441	0.947867	1.03379	1.00992	0.997193	0.0443539	0.833632	1.03172	1.03358	0.966311	0.114908	0.888468	0.853837	0.997632	0.913312	0.0750477
Wee1.R.C	0.983336	1.43152	0.97152	1.12879	0.262238	0.852084	1.57578	1.16145	1.19644	0.363115	0.837281	1.19309	1.03083	1.0204	0.178132	0.776126	1.13122	1.12618	1.01117	0.203574
Wee1_pS642.R.C	0.934581	1.41133	1.03271	1.12621	0.25175	0.85726	1.32709	1.1579	1.11408	0.237959	0.841602	1.09503	1.05652	0.997714	0.136562	0.844892	1.17332	1.11624	1.04482	0.175478
WIPI1.R.C	0.895985	0.834816	0.825172	0.851991	0.0384039	1.01641	1.08728	0.608633	0.90411	0.258332	1.08389	1.26033	1.01837	1.12087	0.125142	1.15966	1.23767	1.14494	1.18076	0.049834
WIPI2.R.C	0.830652	1.29952	0.989476	1.03988	0.238464	0.916889	1.19043	1.15092	1.08608	0.14785	1.00425	0.919104	0.905784	0.943047	0.0534233	1.01502	1.15818	1.25218	1.14179	0.119428
WTAP.R.V	1.08063	0.738599	1.07329	0.964172	0.195387	1.00675	0.769643	0.970236	0.915542	0.127664	0.97274	1.30293	1.08142	1.11903	0.168278	1.41912	1.17442	0.998078	1.19721	0.211444
XBP.1.G.C	1.06517	0.897225	0.766495	0.909628	0.149721	1.01888	0.951377	0.700514	0.890256	0.167752	1.05351	1.06515	1.0757	1.06478	0.0110969	0.989111	0.937549	0.987931	0.971531	0.0294346
XIAP.R.C	0.95864	1.09082	1.06218	1.03721	0.0695377	1.01578	1.07134	1.12839	1.07184	0.056306	0.980064	0.994507	1.0626	1.01239	0.0440761	0.944313	0.909717	1.12469	0.992906	0.11543
XPA.M.V	1.20955	1.04693	1.01809	1.09152	0.103228	1.08314	0.916943	1.03492	1.01167	0.0855021	0.9982	1.09383	1.08308	1.05837	0.0523839	0.967451	1.0264	0.951264	0.981705	0.0395435
XPF.R.C	1.11953	1.01825	1.075	1.07093	0.0507608	1.04309	0.939102	1.04811	1.0101	0.061538	1.06131	1.05779	1.01518	1.04476	0.0256766	0.93661	0.898027	1.02258	0.952407	0.0637627
XRCC1.R.C	1.14459	0.905191	0.949165	0.999649	0.127434	1.02277	0.932362	0.869109	0.941414	0.0772299	1.06568	1.09834	1.01745	1.06049	0.0406918	1.00802	1.0256	1.03802	1.02388	0.0150768
YAP.R.C	1.09541	0.907617	1.15727	1.05343	0.130012	1.0264	0.857776	1.1312	1.00513	0.13795	1.0464	1.1361	1.0175	1.06667	0.0618413	1.00448	1.02996	0.945302	0.993248	0.0434332
YAP_pS127.R.V	0.938611	0.895523	1.32735	1.05383	0.237855	0.924145	0.808315	1.10227	0.944909	0.148073	0.856512	1.0199	1.05636	0.977591	0.10643	1.15224	0.978245	0.976291	1.03559	0.101022
YB1_pS102.R.V	0.942385	1.05235	1.06061	1.01845	0.0660045	0.853889	1.09484	0.994846	0.981191	0.121054	0.791815	1.08567	0.995243	0.957575	0.150503	1.02923	0.912848	1.10163	1.01457	0.0952422
YES1.R.V	1.07464	0.900126	1.04204	1.0056	0.0927876	1.03443	0.912519	0.948377	0.965109	0.0626545	1.07515	0.962886	1.0234	1.02048	0.0561866	1.04846	0.89566	0.977562	0.973894	0.0764658
YTHDF2.R.V	1.00124	0.806615	0.73597	0.847942	0.137379	1.13945	0.98171	0.641435	0.920866	0.254522	1.07192	0.973155	0.925593	0.990222	0.0746408	1.16614	0.982825	0.917286	1.02208	0.12899
YTHDF3.R.C	1.03685	0.887177	0.86126	0.928429	0.0947867	1.08724	0.91994	0.753254	0.920145	0.166994	1.04623	1.05232	0.954312	1.01762	0.0549109	1.04018	0.960255	0.869619	0.956683	0.0853344
ZAP.70.R.V	1.02548	0.987744	1.13174	1.04832	0.0746666	0.912089	0.900605	1.1929	1.00186	0.165541	1.03828	0.964697	0.998897	1.00063	0.0368245	0.978933	0.882632	0.924734	0.928766	0.048277
ZEB1.R.V	1.16231	0.978962	1.06961	1.07029	0.0916745	0.94864	0.87435	1.03477	0.952586	0.0802824	0.99263	1.09074	0.987795	1.02372	0.0580883	1.07567	1.00072	1.0014	1.02593	0.0430786
