# Supplementary material for: Structure-based design of CDC42 effector interaction inhibitors for the treatment of cancer
Source: Cell Rep. Author manuscript; Available in PMC 2022 May 24. (PMC9127750; doi:10.1016/j.celrep.2022.110641)
Supplement: 3 [file NIHMS1795991-supplement-3.xlsx]

## Sheet: Table_S6
Antibody	Norm_0_1	Norm_0_2	Norm_0_3	Average	STDEV	Norm_5_1	Norm_5_2	Norm_5_3	Average	STDEV	Norm_10_1	Norm_10_2	Norm_10_3	Average	STDEV	Norm_20_1	Norm_20_2	Norm_20_3	Average	STDEV
X14.3.3.beta.R.V	1	1	1	1	0	0.972198	0.950236	1.0172	0.979879	0.0341378	0.988942	1.0298	1.01002	1.00959	0.0204344	1.10134	1.15989	0.887774	1.04967	0.143227
X14.3.3.epsilon.M.C	1	1	1	1	0	0.935968	0.999437	0.97645	0.970618	0.0321337	0.933659	0.985597	1.12065	1.0133	0.0965237	0.855386	0.891598	1.08059	0.942524	0.12093
X14.3.3.zeta.R.V	1	1	1	1	0	0.998817	1.07368	0.968784	1.01376	0.0540183	0.949472	1.18208	1.0581	1.06322	0.116389	0.941392	0.920319	0.96973	0.943813	0.0247946
X4E.BP1.R.V	1	1	1	1	0	0.986036	1.02233	1.74745	1.25194	0.429505	1.20734	0.505453	0.891769	0.868189	0.351539	0.856744	0.933748	2.34186	1.37745	0.83609
X4E.BP1_pS65.R.V	1	1	1	1	0	1.1424	1.06268	0.945165	1.05008	0.0992172	0.934203	1.03583	1.19138	1.0538	0.129527	0.790746	0.832756	1.06257	0.895357	0.146325
X4E.BP1_pT37_T46.R.V	1	1	1	1	0	1.10435	1.05404	1.0537	1.0707	0.0291467	0.921022	1.08071	1.23379	1.07851	0.156394	0.866653	0.752897	1.12601	0.915186	0.191231
X53BP1.R.V	1	1	1	1	0	0.977848	1.04515	0.924117	0.982371	0.0606423	0.994144	0.931378	0.922686	0.949403	0.0389901	1.13794	0.98597	1.04663	1.05685	0.0764998
A.Raf.R.V	1	1	1	1	0	1.06273	0.972977	1.12821	1.05464	0.077933	1.01839	0.885687	0.844812	0.916296	0.0907459	1.14992	0.930595	0.968709	1.01641	0.117186
A.Raf_pS299.R.C	1	1	1	1	0	0.910053	0.928786	0.995765	0.944868	0.0450626	0.955566	1.04572	0.963197	0.988161	0.0499945	0.947788	1.0463	0.962004	0.985364	0.053248
ACC1.R.C	1	1	1	1	0	1.0793	1.08918	1.11172	1.0934	0.0166151	0.866954	0.964357	1.01428	0.948529	0.0749262	0.841058	0.806785	1.03793	0.895259	0.124743
ACC_pS79.R.V	1	1	1	1	0	0.995754	1.00555	1.00468	1.002	0.00542277	1.23809	0.634644	0.956099	0.942945	0.301939	1.08512	0.893572	1.44201	1.14024	0.278344
AceCS1.R.V	1	1	1	1	0	1.03914	1.08476	0.933284	1.01906	0.0777094	1.09097	1.03765	1.23506	1.12123	0.102124	1.09771	1.01055	1.2925	1.13359	0.144357
ACLY_pS455.R.V	1	1	1	1	0	0.993452	1.16107	0.843575	0.999366	0.158831	1.24707	1.00289	1.24851	1.16616	0.141393	0.967569	1.11721	1.14287	1.07588	0.0946733
ACSL1.R.V	1	1	1	1	0	0.995347	0.910864	0.805875	0.904029	0.094921	1.11932	1.06231	0.95375	1.04513	0.0841141	0.997388	1.02689	1.09591	1.04006	0.0505625
ACVRL1.R.C	1	1	1	1	0	0.939941	0.993256	0.935797	0.956331	0.0320449	0.973766	1.08743	1.02791	1.0297	0.0568518	0.959335	1.03847	0.966201	0.988003	0.0438435
ADAR1.M.V	1	1	1	1	0	0.989596	0.96994	1.07994	1.01316	0.058666	1.08022	1.27244	0.921363	1.09134	0.175803	1.10256	1.39329	0.980361	1.15874	0.212119
Akt.R.V	1	1	1	1	0	0.986295	1.07273	0.967597	1.00887	0.056086	0.830123	0.878022	0.924722	0.877623	0.0473009	0.84188	0.873497	1.11347	0.94295	0.14852
Akt1.R.V	1	1	1	1	0	0.915272	0.973658	0.811744	0.900225	0.081999	0.800241	0.755608	1.15607	0.903974	0.219462	0.716454	0.68664	1.26318	0.888759	0.324604
Akt1_pS473.R.V	1	1	1	1	0	1.00625	0.879312	0.960999	0.948852	0.0643323	0.892316	0.681894	1.05903	0.877746	0.188989	0.844756	0.81624	1.09292	0.917971	0.152178
Akt2.R.V	1	1	1	1	0	0.917399	0.925258	0.907832	0.91683	0.00872691	0.829036	0.767522	1.01795	0.871502	0.130502	0.702104	0.69839	1.07193	0.824143	0.214601
Akt2_pS474.R.C	1	1	1	1	0	1.09402	1.05596	1.115	1.08833	0.029926	1.01112	0.80067	1.03906	0.950282	0.13032	0.912165	0.820335	1.14115	0.957883	0.16522
Akt_pS473.R.V	1	1	1	1	0	2.08731	1.21212	1.12084	1.47342	0.533594	2.12843	0.983502	1.2379	1.44994	0.601195	1.0429	0.693182	1.28131	1.00579	0.295812
Akt_pT308.R.V	1	1	1	1	0	1.21184	1.18062	0.937368	1.10994	0.150268	1.18683	1.05582	1.18535	1.14267	0.0752112	1.20843	0.953613	1.0569	1.07298	0.128169
ALKBH5.R.V	1	1	1	1	0	1.02562	1.1366	0.879337	1.01385	0.129036	1.02134	1.29084	1.10316	1.13845	0.138173	1.26547	1.16117	1.05003	1.15889	0.107738
Ambra1_pS52.R.C	1	1	1	1	0	0.888333	0.910252	0.902912	0.900499	0.0111572	0.963541	1.01463	0.964012	0.980729	0.0293637	0.983398	1.06273	0.980837	1.00899	0.0465595
AMPK.a2_pS345.R.V	1	1	1	1	0	0.974249	1.08051	1.05489	1.03655	0.0554533	0.954308	0.969343	0.956146	0.959932	0.00820152	0.925488	1.01993	1.0716	1.00567	0.074091
AMPKa.R.C	1	1	1	1	0	1.03964	1.04827	1.03597	1.04129	0.00631205	1.00957	0.919569	1.00208	0.977075	0.049943	1.04023	0.976177	1.13228	1.04956	0.0784661
AMPKa_pT172.R.C	1	1	1	1	0	1.02869	0.831506	0.849695	0.903298	0.108975	3.56862	0.221562	0.79647	1.52888	1.7897	1.66531	1.25188	2.19051	1.70256	0.470422
Annexin.I.M.V	1	1	1	1	0	0.980971	1.0117	1.2784	1.09036	0.163573	0.849136	0.986553	1.18048	1.00539	0.166473	0.954692	0.905562	1.30384	1.0547	0.217156
Annexin.VII.M.V	1	1	1	1	0	1.01944	0.974881	0.977039	0.990452	0.0251245	0.984755	1.18901	0.954245	1.04267	0.127648	0.987866	1.07049	0.858735	0.972362	0.106723
AR.R.V	1	1	1	1	0	1.05285	0.955791	1.05012	1.01959	0.0552666	1.0742	0.750794	0.934309	0.919769	0.162194	1.16651	0.791392	1.20175	1.05322	0.22743
ARID1A.R.C	1	1	1	1	0	1.00796	1.17598	1.01166	1.0652	0.0959609	1.1142	1.57288	0.868473	1.18518	0.357529	2.13525	2.02254	0.945412	1.70107	0.656839
ASNS.R.V	1	1	1	1	0	1.4539	1.07175	1.09377	1.20647	0.214563	1.34049	0.993884	0.954074	1.09615	0.212538	1.25861	0.938394	1.09831	1.09844	0.160106
Atg3.R.V	1	1	1	1	0	1.08108	0.974881	1.05564	1.0372	0.0554484	0.982689	0.91235	0.993308	0.962782	0.0439972	1.05359	0.859885	1.00325	0.972241	0.100507
Atg4B.R.C	1	1	1	1	0	1.09603	1.36961	1.03646	1.16736	0.177666	0.865309	1.17983	0.966038	1.00373	0.160612	0.929494	1.16715	0.971675	1.02277	0.126798
Atg5.R.C	1	1	1	1	0	0.969284	1.01141	1.07801	1.01957	0.0548188	0.904654	0.929914	0.970959	0.935176	0.0334644	1.02076	0.787234	1.10551	0.97117	0.164833
Atg7.R.V	1	1	1	1	0	1.02248	1.02713	1.06631	1.03864	0.0240761	0.958345	0.890816	0.903184	0.917448	0.0359535	0.883019	0.846525	0.978501	0.902682	0.0681494
ATM.R.V	1	1	1	1	0	0.983135	1.03299	1.31099	1.10904	0.176663	0.847307	0.83754	0.979429	0.888092	0.0792506	0.727655	0.823434	1.12278	0.89129	0.206117
ATM_pS1981.R.V	1	1	1	1	0	0.927746	0.940818	0.960973	0.943179	0.0167387	0.929765	1.14486	1.03916	1.03793	0.107552	0.946462	1.1241	1.01126	1.02728	0.0898971
ATP5A.M.C	1	1	1	1	0	1.12728	1.37728	0.535455	1.01334	0.432322	1.03059	1.37068	1.97112	1.45746	0.476232	1.00426	1.4261	2.1914	1.54059	0.601797
ATP5H.R.V	1	1	1	1	0	1.03225	1.07699	0.898361	1.00253	0.0929489	0.973638	1.34593	1.18836	1.16931	0.186874	1.24874	1.35074	1.09772	1.2324	0.127303
ATR.R.V	1	1	1	1	0	0.946839	0.945466	0.969691	0.953999	0.0136073	0.961532	1.08147	1.0021	1.01504	0.0610078	0.925059	1.04423	0.998438	0.989244	0.0601174
ATRX.R.C	1	1	1	1	0	0.867967	1.11926	1.36099	1.11607	0.246528	0.875924	1.09101	0.968143	0.97836	0.107908	0.884398	1.43263	1.1976	1.17154	0.275043
ATR_pS428.R.C	1	1	1	1	0	1.018	1.01291	1.04619	1.0257	0.017928	1.00764	0.851294	1.01207	0.957001	0.091572	0.918694	0.960785	1.18024	1.01991	0.140441
Aurora.A.R.C	1	1	1	1	0	0.652031	0.973335	0.926766	0.850711	0.17363	0.693985	1.2447	1.02779	0.988825	0.277418	1.0187	1.11011	0.910875	1.01323	0.099731
Aurora.ABC_pT288_pT232_pT198.R.C	1	1	1	1	0	0.792846	0.871406	0.899321	0.854524	0.0552086	1.54823	0.847062	0.955304	1.11686	0.377471	0.768574	0.948747	1.08604	0.934453	0.159214
Aurora.B.R.V	1	1	1	1	0	0.89587	1.08399	0.923458	0.967774	0.101591	1.01177	1.27056	1.3469	1.20974	0.17565	1.52456	1.54644	1.3017	1.45757	0.135431
Axl.R.V	1	1	1	1	0	0.968056	1.16938	1.15246	1.09663	0.11167	1.0472	0.636883	0.861273	0.848452	0.205459	0.924437	0.799027	1.33487	1.01944	0.280269
b.Actin.R.C	1	1	1	1	0	0.918105	1.06662	0.938948	0.974558	0.080407	0.850296	1.24929	1.16359	1.08773	0.210037	1.05763	1.29889	1.10973	1.15542	0.126951
b.Catenin.R.V	1	1	1	1	0	0.993658	0.895284	0.845002	0.911315	0.0756134	1.03766	0.881492	0.92291	0.947352	0.0809001	0.974509	0.857766	1.03077	0.954349	0.0882475
b.Catenin_pT41_S45.R.V	1	1	1	1	0	1.00745	1.06749	0.992121	1.02235	0.0398367	1.01641	0.989245	1.00596	1.00387	0.0137009	1.04729	1.08729	1.07609	1.07023	0.0206331
B.Raf.R.C	1	1	1	1	0	0.938014	1.06216	1.18211	1.06076	0.122055	0.738181	0.843944	1.15684	0.912989	0.217703	0.818031	0.836058	1.27373	0.975938	0.258049
B.Raf_pS445.R.V	1	1	1	1	0	1.018	1.01699	1.05707	1.03069	0.0228515	0.940068	0.823197	0.9178	0.893688	0.0620546	0.808807	0.807154	1.06451	0.893492	0.148112
B7.H3.R.C	1	1	1	1	0	1.10592	0.952056	0.992231	1.01674	0.0798076	0.961113	0.915086	0.940443	0.93888	0.023053	1.11062	0.744511	0.965257	0.94013	0.184344
B7.H4.R.C	1	1	1	1	0	1.02637	0.981566	1.00663	1.00485	0.0224546	0.942874	0.915632	1.00134	0.953282	0.043792	0.904164	0.914399	1.03599	0.951519	0.073336
Bad_pS112.R.V	1	1	1	1	0	1.02903	1.01411	1.06175	1.03496	0.0243636	1.12937	0.967926	1.06436	1.05389	0.0812299	1.08792	0.968944	1.16888	1.07525	0.100568
Bak.R.C	1	1	1	1	0	1.01152	1.00141	1.06074	1.02456	0.031737	1.05075	0.994456	0.952276	0.99916	0.0494043	1.03049	0.930131	1.02126	0.993963	0.0554727
BAP1.M.V	1	1	1	1	0	0.934873	0.995434	0.931739	0.954015	0.035904	0.892904	1.00976	1.20393	1.03553	0.157107	0.986942	0.925109	1.09161	1.00122	0.0841629
Bax.R.V	1	1	1	1	0	1.0154	1.03204	0.955069	1.00084	0.0404994	0.934948	1.08491	1.01342	1.01109	0.0750097	1.11636	1.00131	1.0988	1.07216	0.061982
Bcl.xL.R.V	1	1	1	1	0	1.03641	1.1439	0.772334	0.984213	0.191201	0.889945	1.16354	1.15147	1.06832	0.154593	1.00977	1.05461	1.34937	1.13792	0.184492
Bcl2.R.C	1	1	1	1	0	0.966145	1.01444	0.939306	0.973298	0.0380757	0.991364	1.24393	1.14106	1.12545	0.127006	1.19246	1.2635	1.14736	1.20111	0.0585514
BCL2A1.R.V	1	1	1	1	0	0.937858	1.27068	0.800652	1.00306	0.241702	0.913963	2.33257	1.25185	1.49946	0.741008	0.937381	1.18211	1.26178	1.12709	0.169052
Beclin.R.C	1	1	1	1	0	0.939726	1.00955	0.868253	0.939175	0.0706485	0.901492	1.2449	1.09439	1.08026	0.172139	0.939664	1.02121	1.04205	1.00097	0.054109
Bid.R.C	1	1	1	1	0	1.00797	0.999195	1.06017	1.02245	0.0329651	0.865591	0.979732	0.948239	0.931187	0.0589501	1.02427	0.874273	0.875449	0.924664	0.0862637
Bim.R.V	1	1	1	1	0	0.866218	0.91123	0.980145	0.919198	0.0573801	0.847172	0.884381	0.889763	0.873772	0.0231925	1.04983	0.909884	0.906146	0.955287	0.0818987
BiP.GRP78.M.C	1	1	1	1	0	0.903654	0.980757	0.931784	0.938732	0.0390184	0.879221	1.11708	1.0061	1.0008	0.119017	0.951415	0.957036	0.996993	0.968481	0.0248511
BMK1.Erk5_pT218_Y220.R.V	1	1	1	1	0	0.964907	0.865321	0.943031	0.92442	0.0523366	0.94915	0.935454	0.869774	0.918126	0.0424303	0.876173	0.918203	0.861161	0.885179	0.0295683
BRCA1.M.C	1	1	1	1	0	0.875744	0.958658	0.9979	0.944101	0.0623654	0.931403	1.05563	1.04263	1.00989	0.0682802	1.09259	1.22621	1.0304	1.1164	0.100052
BRD4.R.V	1	1	1	1	0	1.08509	1.16074	1.09327	1.11303	0.0415196	1.13353	1.37245	0.806464	1.10415	0.284132	1.77529	1.48559	0.963179	1.40802	0.411576
c.Abl.R.V	1	1	1	1	0	1.03381	1.08465	1.01734	1.04527	0.0350874	1.10471	1.00764	1.01956	1.04397	0.0529397	1.06113	1.02649	1.18568	1.0911	0.0837178
c.Abl_pY412.R.C	1	1	1	1	0	0.992186	0.99391	1.04145	1.00918	0.0279599	1.04068	0.873221	0.871476	0.928459	0.0971905	1.03366	0.935355	1.00854	0.992521	0.0510758
c.IAP2.R.C	1	1	1	1	0	1.04827	1.0227	1.03932	1.03676	0.0129738	1.03727	1.09916	1.03575	1.0574	0.0361754	1.04942	1.14525	1.10439	1.09968	0.0480907
c.Jun_pS73.R.V	1	1	1	1	0	0.797873	0.64049	0.915326	0.784563	0.137901	0.788049	0.784779	0.804689	0.792506	0.0106766	0.847213	0.671177	0.789343	0.769245	0.0897226
c.Kit.R.V	1	1	1	1	0	1.03942	1.12785	0.954222	1.0405	0.0868198	1.13625	1.17807	1.3236	1.21264	0.0983459	1.30373	1.33494	1.36093	1.3332	0.0286399
c.Met_pY1234_Y1235.R.V	1	1	1	1	0	0.982883	1.00821	1.02363	1.00491	0.0205743	0.974529	0.946293	0.878535	0.933119	0.0493342	1.00695	1.00252	1.0142	1.00789	0.00589912
c.Myc.R.C	1	1	1	1	0	0.935346	1.06935	1.00245	1.00238	0.0669997	0.910788	2.09256	1.04644	1.34993	0.646703	0.879367	0.953177	0.95687	0.929804	0.0437194
C.Raf.R.C	1	1	1	1	0	0.927547	0.921578	1.01542	0.954848	0.052542	1.08132	0.699303	0.80538	0.862002	0.197204	0.926496	0.90875	1.02187	0.952373	0.0608389
C.Raf_pS338.R.V	1	1	1	1	0	1.09956	1.05864	1.1329	1.09703	0.0371951	1.09497	0.822792	0.996217	0.971328	0.137788	1.04671	0.976699	1.20192	1.07511	0.115263
CA9.R.C	1	1	1	1	0	0.890163	0.943653	0.998821	0.944212	0.0543309	0.873123	0.91579	1.0414	0.943437	0.0874781	0.833698	0.857094	0.979947	0.890246	0.0785587
Calnexin.R.V	1	1	1	1	0	0.886039	0.994531	1.00716	0.962578	0.0665848	0.966397	1.15836	0.936826	1.02053	0.120277	0.949742	0.926951	0.902548	0.926413	0.0236015
Caspase.3.cleaved.R.C	1	1	1	1	0	1.02137	0.969167	1.05615	1.01556	0.0437824	1.0079	0.890933	0.878803	0.925878	0.0712887	1.0503	1.05222	0.937289	1.01327	0.0658093
Caspase.7.cleaved..R.C	1	1	1	1	0	0.974789	1.11998	1.06791	1.05423	0.0735579	0.970673	1.2575	0.861703	1.02996	0.204451	1.14467	0.912967	0.981136	1.01292	0.119075
Caspase.8.M.Q	1	1	1	1	0	0.994616	1.01122	0.948841	0.984892	0.0323068	0.851883	1.05493	1.08818	0.99833	0.127912	0.9209	1.00985	0.952846	0.9612	0.0450609
Caspase.8.cleaved.R.C	1	1	1	1	0	0.95882	0.96808	1.0182	0.981699	0.0319459	0.98453	0.881419	0.906898	0.924282	0.053709	0.980519	0.904145	0.985635	0.956766	0.0456433
Caveolin.1.R.V	1	1	1	1	0	0.695403	1.0835	0.78753	0.855478	0.202774	0.713244	1.12208	1.01195	0.949091	0.211543	0.827348	0.896419	0.87357	0.865779	0.0351882
CD134.R.V	1	1	1	1	0	0.924934	0.944327	1.04367	0.970977	0.0636974	0.925521	1.01771	0.965737	0.969657	0.0462204	0.910908	0.959926	0.966496	0.945777	0.0303753
CD171.M.V	1	1	1	1	0	0.61918	0.917085	0.812172	0.782813	0.151107	0.566586	1.01081	0.915082	0.830825	0.23379	0.651541	0.836609	0.647928	0.712026	0.107907
CD2.M.C	1	1	1	1	0	0.90951	0.932993	1.03527	0.959258	0.0668677	0.951541	0.983045	0.955185	0.963257	0.0172335	0.856032	0.8824	0.87585	0.871427	0.0137291
CD20.R.C	1	1	1	1	0	0.992268	1.00419	0.764765	0.920409	0.134924	0.859338	1.34864	1.68047	1.29615	0.413074	1.02393	1.51436	1.53113	1.35647	0.288112
CD26.R.V	1	1	1	1	0	0.918105	1.10663	0.926792	0.983844	0.106428	0.885582	0.918689	1.21673	1.007	0.182386	1.03318	0.939598	1.3506	1.10779	0.215417
CD29.M.V	1	1	1	1	0	0.891015	0.949591	1.0495	0.963367	0.0801339	0.910908	0.977873	0.96999	0.952924	0.0365996	0.857309	0.909821	0.908448	0.891859	0.0299294
CD31.M.V	1	1	1	1	0	0.9045	0.899695	1.04756	0.950584	0.0840151	0.934228	1.02774	0.916974	0.959646	0.0595952	0.884073	0.968877	0.896382	0.916444	0.0458236
CD38.R.C	1	1	1	1	0	1.08935	0.927705	1.08722	1.03476	0.0927145	1.01316	0.750029	1.04564	0.936279	0.162113	1.10769	0.95144	1.16301	1.07405	0.109725
CD4.R.V	1	1	1	1	0	1.04742	1.00409	1.10076	1.05076	0.0484206	0.994889	0.882134	0.915367	0.930797	0.0579395	1.1137	0.892396	1.00837	1.00482	0.110693
CD44.R.C	1	1	1	1	0	0.917088	1.05837	0.855374	0.943609	0.104062	0.886362	1.13966	1.09222	1.03942	0.134654	1.03969	0.958749	1.00499	1.00114	0.0406052
CD45.M.V	1	1	1	1	0	0.930431	0.948716	1.02081	0.966651	0.0477818	0.911514	0.989265	0.990969	0.963916	0.0453894	0.834548	0.937965	0.933987	0.902167	0.0585933
CD49b.M.V	1	1	1	1	0	0.968069	1.00016	0.968462	0.978896	0.0184141	0.950934	1.11342	1.05309	1.03915	0.0821353	0.952392	1.07786	1.0054	1.01188	0.062983
CD5.M.C	1	1	1	1	0	0.948745	0.985193	1.05054	0.994825	0.0515754	0.953409	1.04453	1.02178	1.00657	0.0474269	0.914729	0.967998	0.95001	0.944246	0.0270979
CD68.M.C	1	1	1	1	0	0.959771	0.99649	0.976524	0.977595	0.0183832	0.972882	1.07206	0.956829	1.00059	0.0624144	0.91914	1.07514	0.910402	0.968227	0.0926925
CD74.M.V	1	1	1	1	0	0.855644	0.89805	1.02672	0.926806	0.0890912	0.882909	1.0308	0.992777	0.968828	0.0767973	0.907681	0.967421	0.901435	0.925512	0.036428
cdc25C.R.V	1	1	1	1	0	0.919118	0.927686	0.856816	0.901207	0.0386812	0.721393	0.807525	1.0173	0.848739	0.152197	0.758324	0.751313	0.985785	0.831807	0.133395
cdc2_pY15.R.C	1	1	1	1	0	1.02614	0.910542	1.12356	1.02008	0.106638	1.1042	0.581894	0.87845	0.854847	0.26195	0.878441	0.795424	1.14601	0.93996	0.183213
Cdc42.R.C	1	1	1	1	0	0.983476	1.08606	0.95879	1.00944	0.0674929	0.894893	1.02931	0.973412	0.965872	0.0675255	0.944968	1.02471	1.0193	0.996327	0.0445608
Cdc6.R.V	1	1	1	1	0	1.01329	0.836558	1.08716	0.979002	0.128772	1.06599	0.857512	0.961829	0.961778	0.10424	1.05823	0.691416	0.803347	0.850998	0.187994
CDK1_pT14.R.C	1	1	1	1	0	0.860891	1.04442	1.20552	1.03694	0.172437	0.949748	0.70287	1.01106	0.887891	0.163139	1.05502	0.710081	1.2598	1.0083	0.277822
CDK9.R.V	1	1	1	1	0	0.897617	0.958611	1.00931	0.955179	0.0559249	0.925469	1.06523	0.973054	0.987917	0.0710536	0.995979	0.855646	0.945759	0.932461	0.0711054
CDKN2A.R.C	1	1	1	1	0	0.913421	0.845741	1.06372	0.94096	0.111568	0.889833	1.00743	0.992447	0.963237	0.064009	0.854301	0.980687	0.926701	0.920563	0.0634162
CDT1.R.V	1	1	1	1	0	0.875587	0.910889	0.93731	0.907929	0.0309678	0.844253	1.01919	0.912409	0.925283	0.0881749	0.785007	0.945307	0.840888	0.857067	0.0813659
CENP.A.R.V	1	1	1	1	0	0.837065	0.86468	1.02716	0.909634	0.102711	0.908562	1.03704	0.955443	0.967015	0.0650149	0.821235	2.73453	1.01826	1.52468	1.05239
cGAS.R.V	1	1	1	1	0	0.859448	0.965747	1.02712	0.950772	0.0848343	0.952517	1.21704	0.955688	1.04175	0.151816	0.88665	1.17126	0.926245	0.994719	0.154168
CHD1L.R.V	1	1	1	1	0	0.983571	0.979629	1.0624	1.00853	0.0466915	0.985957	0.996174	1.09325	1.02513	0.0592165	0.857939	0.933011	1.05581	0.948921	0.0998922
Chk1.M.C	1	1	1	1	0	0.846752	0.901468	0.979134	0.909118	0.0665214	0.841577	0.983283	1.00143	0.942097	0.0875244	0.655545	0.821428	0.881819	0.786264	0.117164
Chk1_pS296.R.V	1	1	1	1	0	1.01059	0.821304	1.01363	0.948508	0.110173	1.11459	0.789121	0.941513	0.948407	0.162842	0.969718	0.828111	1.05066	0.949496	0.112644
Chk1_pS345.R.C	1	1	1	1	0	1.0854	1.08594	0.937108	1.03615	0.0857723	1.17136	0.893865	0.992475	1.01923	0.140671	1.11859	1.16694	1.22486	1.17013	0.0532038
Chk2.M.V	1	1	1	1	0	0.87716	0.934708	0.746279	0.852716	0.0965634	0.819364	1.0047	1.09003	0.971365	0.138379	0.657926	0.864097	1.10416	0.875393	0.22333
Chk2_pT68.R.C	1	1	1	1	0	1.01781	1.04976	1.11182	1.0598	0.0478058	1.19986	0.766076	0.921958	0.962631	0.219734	0.996801	1.29033	1.09636	1.12783	0.149272
CIITA.R.C	1	1	1	1	0	0.905861	1.03197	0.907958	0.948598	0.0722141	0.877723	1.13779	1.26581	1.09378	0.197753	0.943345	1.11509	1.14897	1.06913	0.110246
Claudin.7.R.V	1	1	1	1	0	0.959698	0.996615	0.821959	0.92609	0.0920504	0.929835	1.66319	1.16313	1.25205	0.374674	0.881405	1.74687	1.05002	1.2261	0.458816
COG3.R.V	1	1	1	1	0	1.06459	1.04617	1.02719	1.04598	0.0187041	1.0478	1.01055	0.981053	1.01313	0.0334464	0.982314	0.987064	1.16417	1.04452	0.103652
Collagen.VI.R.V	1	1	1	1	0	1.12453	1.07666	1.1482	1.11646	0.036449	1.42045	0.934683	0.898788	1.08464	0.291373	1.20128	0.988618	0.847835	1.01258	0.177939
Complex.II.Subunit.M.V	1	1	1	1	0	0.952058	1.02287	0.949097	0.974674	0.0417622	0.889198	1.0733	1.27485	1.07912	0.192894	0.922108	0.878452	1.2061	1.00222	0.177912
Connexin.43.R.C	1	1	1	1	0	1.23616	0.956196	1.08964	1.094	0.140031	1.25958	0.814592	0.938372	1.00418	0.22968	1.1779	0.930556	1.01918	1.04254	0.125317
Coup.TFII.R.C	1	1	1	1	0	1.08178	1.01653	1.17662	1.09164	0.0805005	1.0454	0.934055	0.868467	0.949308	0.0894482	1.10901	0.919592	0.98543	1.00468	0.0961667
Cox.IV.R.V	1	1	1	1	0	1.00392	1.02081	1.03986	1.02153	0.0179811	0.95808	0.989931	0.892078	0.946696	0.0499094	1.13032	0.864355	0.981347	0.992009	0.133305
Cox2.R.C	1	1	1	1	0	1.1076	1.15457	1.14181	1.13466	0.0242911	1.02337	1.19349	0.952699	1.05652	0.123772	1.35608	1.25335	1.43752	1.34898	0.0922933
CRABP1.R.C	1	1	1	1	0	0.858834	0.947717	1.03802	0.948191	0.0895949	0.873408	1.13085	0.975925	0.993395	0.129608	0.873244	1.06295	0.969105	0.968433	0.0948553
CRABP2.R.V	1	1	1	1	0	0.834921	0.922044	0.864967	0.873978	0.0442549	0.772463	1.15003	0.821995	0.914829	0.205189	0.667957	1.04842	0.807551	0.841309	0.192464
Creb.R.C	1	1	1	1	0	1.09467	1.08749	1.01741	1.06653	0.0426845	1.05075	0.9471	0.927046	0.974965	0.0663921	1.07182	0.982484	1.10374	1.05268	0.0628549
CREB_pS133.R.C	1	1	1	1	0	0.972589	1.0491	1.0861	1.03593	0.0578902	1.25035	0.793894	1.21389	1.08604	0.253665	0.99265	1.11452	1.46268	1.18995	0.243925
CSK.R.C	1	1	1	1	0	1.03609	0.898766	0.614914	0.849924	0.214795	1.03769	0.836014	1.04017	0.971293	0.117161	0.889753	0.821183	1.05701	0.922648	0.121305
CtIP.R.V	1	1	1	1	0	1.02184	0.990252	0.914381	0.975492	0.05523	1.00007	0.897914	0.962176	0.953388	0.051644	0.991405	0.925443	0.969999	0.962282	0.0336516
Cyclin.B1.R.V	1	1	1	1	0	0.618241	1.05862	1.23899	0.971952	0.319322	0.661319	0.814942	1.05465	0.843636	0.198229	0.883595	0.734704	1.28542	0.967905	0.284872
Cyclin.D1.R.C	1	1	1	1	0	0.917279	0.910883	1.01798	0.948713	0.0600707	0.958438	1.08085	0.98497	1.00809	0.0643978	0.990203	1.05633	0.91286	0.986466	0.0718098
Cyclin.D3.M.V	1	1	1	1	0	0.933623	0.918606	0.860673	0.904301	0.0385213	0.818037	0.938663	1.04401	0.933569	0.113072	0.61204	0.724634	0.908989	0.748554	0.149913
Cyclin.E1.R.V	1	1	1	1	0	0.929568	0.90429	0.973922	0.935926	0.0352485	0.892589	1.03714	0.91196	0.947229	0.0784643	0.877674	0.955273	0.872499	0.901815	0.0463681
Cyclophilin.F.M.V	1	1	1	1	0	0.842111	1.03968	0.85554	0.912443	0.110394	0.80828	1.11445	1.01762	0.980117	0.156492	0.90631	0.884458	1.01012	0.933629	0.0671373
D.a.Tubulin.R.V	1	1	1	1	0	1.01935	1.06979	1.12827	1.07247	0.0545107	0.881332	0.967135	0.9663	0.938255	0.049299	0.948985	1.02977	0.992236	0.990331	0.0404274
DAPK1_pS308.M.C	1	1	1	1	0	1.35297	1.62703	0.787705	1.2559	0.427998	1.30168	1.63608	2.48829	1.80868	0.611843	1.48104	2.15368	2.59347	2.07606	0.560265
DAPK2.R.C	1	1	1	1	0	1.04413	1.19146	1.02642	1.08734	0.0906067	0.965225	1.02831	0.953485	0.982339	0.0402391	0.964355	1.06733	1.00826	1.01331	0.0516728
DDB.1.R.V	1	1	1	1	0	1.06212	0.81619	1.30018	1.05949	0.242004	0.973962	0.680251	0.815339	0.823184	0.147013	1.19292	0.73502	0.837369	0.921769	0.240334
DDR1.R.V	1	1	1	1	0	0.866296	0.93331	1.04595	0.948519	0.090789	1.01933	1.07873	0.961442	1.01984	0.0586474	0.952438	1.00374	1.03083	0.995669	0.0398139
DDR1_pY513.R.C	1	1	1	1	0	0.889571	1.00485	1.04742	0.980613	0.0816667	0.985056	1.12872	0.914302	1.00936	0.109256	1.06096	1.27099	0.913107	1.08169	0.179841
DJ1.R.V	1	1	1	1	0	1.01931	1.03997	1.05378	1.03768	0.0173462	0.989559	1.02614	0.974235	0.996645	0.0266686	1.00624	0.827749	0.954399	0.929463	0.0918219
DM.Histone.H3.R.V	1	1	1	1	0	0.977577	1.1188	1.01747	1.03795	0.0728071	0.949301	0.928497	0.823598	0.900465	0.0673768	1.07431	3.93487	0.880708	1.9633	1.71017
DM.K9.Histone.H3.M.V	1	1	1	1	0	0.882233	0.936128	0.981988	0.93345	0.0499314	0.889445	1.04361	1.01262	0.981893	0.0815485	1.04523	2.13657	0.932946	1.37158	0.664873
DNA.Ligase.IV.R.C	1	1	1	1	0	1.08278	0.952597	1.06735	1.03424	0.0711278	0.934546	0.869205	1.00826	0.937336	0.0695674	0.94884	0.746884	1.0763	0.924007	0.166104
DNA_POLG.R.V	1	1	1	1	0	0.949317	1.00851	1.00387	0.987234	0.0329189	1.01807	1.19868	1.02303	1.07993	0.102874	1.10535	1.11326	1.03414	1.08425	0.043579
DNMT1.R.V	1	1	1	1	0	0.987944	0.9979	1.09786	1.0279	0.0607914	1.00257	1.01983	1.14683	1.05641	0.0787818	0.937127	0.801295	1.0753	0.937909	0.137006
DRP1.R.V	1	1	1	1	0	0.998035	1.00143	1.07283	1.0241	0.0422385	0.964122	1.03691	0.992	0.997677	0.0367241	1.01883	0.893974	0.97886	0.963887	0.0637582
DUSP4.R.V	1	1	1	1	0	1.08187	1.11823	1.11918	1.10643	0.0212714	0.853426	0.881028	0.938665	0.891039	0.0434927	0.536737	0.626235	1.0056	0.722857	0.248917
DUSP6.R.C	1	1	1	1	0	1.28459	1.00529	1.26877	1.18622	0.156885	1.40919	0.561255	1.17973	1.05006	0.438589	1.40508	1.06362	2.19539	1.5547	0.580527
Dvl3.R.V	1	1	1	1	0	0.981365	1.01812	0.968402	0.989296	0.0257905	0.921986	1.05286	0.910488	0.961777	0.0790865	0.989593	1.11779	0.984563	1.03065	0.0755114
DYRK1B.R.C	1	1	1	1	0	0.879845	0.876841	1.00426	0.920314	0.0727114	0.895092	0.963983	0.986227	0.948434	0.0475159	0.867591	0.959301	0.907239	0.911377	0.0459948
E.Cadherin.R.V	1	1	1	1	0	0.812473	0.782644	0.958046	0.851054	0.0938505	0.790867	0.957862	1.0688	0.939176	0.139906	0.695521	0.873255	0.994377	0.854385	0.150319
E2F1.R.V	1	1	1	1	0	0.989521	0.957861	0.964469	0.970617	0.0167013	1.0491	1.12308	1.07683	1.083	0.0373719	1.44623	1.2507	1.04449	1.24714	0.200891
eEF2.R.C	1	1	1	1	0	1.51922	1.62185	0.509332	1.2168	0.61483	1.54073	1.2759	1.65888	1.49184	0.196116	1.32808	1.60186	1.98622	1.63872	0.330617
eEF2K.R.V	1	1	1	1	0	1.07766	1.16835	0.824864	1.02362	0.178003	1.10107	1.38673	1.1149	1.2009	0.161083	1.46897	1.58977	1.16925	1.40933	0.216509
EGFR.R.V	1	1	1	1	0	0.998111	1.13868	0.952214	1.02967	0.0971585	0.865543	1.05854	1.00226	0.975447	0.0992514	1.08276	1.18855	1.12528	1.1322	0.0532365
EGFR_pY1068.R.C	1	1	1	1	0	0.900665	0.902787	0.9997	0.934384	0.0565755	0.89392	0.930307	1.04665	0.95696	0.0797783	0.891519	0.888618	0.960851	0.913663	0.0408923
EGFR_pY1173.R.V	1	1	1	1	0	1.02378	1.0255	1.01572	1.02167	0.00521887	1.01612	0.962514	0.929046	0.969228	0.0439257	1.07897	1.01934	1.04627	1.04819	0.0298623
eIF4E.R.V	1	1	1	1	0	1.08852	0.985937	1.00978	1.02808	0.0536846	1.63648	0.500124	0.845597	0.994068	0.582546	1.10662	0.843006	1.39206	1.1139	0.274601
eIF4E_pS209.R.V	1	1	1	1	0	0.987712	0.981056	0.865369	0.944712	0.0687938	0.983807	0.803232	1.09357	0.960202	0.1466	0.95409	0.835421	1.32114	1.03688	0.253224
eIF4G.R.C	1	1	1	1	0	1.06028	1.0575	1.16395	1.09391	0.0606703	1.08813	0.962961	0.865492	0.972193	0.111604	1.49299	1.00254	0.998701	1.16474	0.284278
Elk1_pS383.R.C	1	1	1	1	0	1.02915	1.02923	1.03912	1.0325	0.00573108	1.02734	1.03574	0.930632	0.997902	0.0584088	1.09416	1.18111	1.04114	1.10547	0.0706674
EMA.M.C	1	1	1	1	0	0.673146	0.894658	0.982717	0.850174	0.159507	0.675982	1.17775	1.00469	0.952809	0.254878	0.566017	0.867921	0.914291	0.782743	0.189117
Enolase.1.R.V	1	1	1	1	0	1.00606	1.1946	0.954414	1.05169	0.126428	0.939827	1.2652	1.27625	1.16043	0.191125	1.0396	1.03004	1.15194	1.07386	0.0677893
Enolase.2.R.V	1	1	1	1	0	0.936124	0.948933	1.01198	0.965678	0.0406048	0.995282	1.14929	0.982393	1.04232	0.0928594	0.989936	0.970147	0.883337	0.947806	0.0567025
ENY2.M.C	1	1	1	1	0	0.93497	1.05165	0.907971	0.964864	0.0763633	0.936738	1.06593	1.13209	1.04492	0.099354	0.866455	0.944017	1.04679	0.952422	0.0904618
EphA2.R.V	1	1	1	1	0	0.842735	0.932889	0.875014	0.883546	0.0456785	0.86675	0.984702	0.904857	0.91877	0.0601943	0.705989	0.77333	0.764615	0.747978	0.0366237
EphA2_pS897.R.C	1	1	1	1	0	0.766805	0.949643	0.813806	0.843418	0.0949479	0.664286	0.905847	1.028	0.866045	0.185095	0.535748	0.634862	0.719858	0.630156	0.0921453
EphA2_pY588.R.C	1	1	1	1	0	0.881329	0.946397	0.959921	0.929216	0.042019	0.917161	0.979909	0.924613	0.940561	0.0342791	0.930319	1.0175	0.973346	0.973723	0.0435942
ER.a.R.V	1	1	1	1	0	0.979557	1.00414	1.01825	1.00065	0.0195828	0.98888	0.867304	0.906923	0.921036	0.0620046	0.938525	0.862081	1.07754	0.959383	0.109235
ER.a_pS118.R.V	1	1	1	1	0	0.950865	1.24676	1.06859	1.08874	0.148975	1.11118	0.755047	0.869436	0.911887	0.18182	1.16712	1.83835	0.928179	1.31122	0.471887
ERCC1.R.C	1	1	1	1	0	0.895156	0.962059	0.987811	0.948342	0.0478262	0.934384	1.20761	0.991265	1.04442	0.144158	0.964195	1.18316	0.973798	1.04038	0.12374
ERCC5.R.C	1	1	1	1	0	1.14542	1.06926	1.03828	1.08432	0.0551326	1.03769	0.984982	0.864365	0.962346	0.0888527	1.29032	0.989235	1.05083	1.11013	0.15906
Erk5.R.V	1	1	1	1	0	1.03612	0.98725	1.05395	1.02577	0.034533	0.835162	0.809419	0.985927	0.876836	0.0953482	0.948235	0.788583	1.0132	0.916674	0.115589
ERRalpha.R.V	1	1	1	1	0	0.931703	0.933478	0.985199	0.950127	0.0303867	0.94117	1.10554	0.995492	1.01407	0.0837437	0.831119	1.05552	1.0024	0.963013	0.117271
Ets.1.R.V	1	1	1	1	0	1.13941	1.22625	0.85055	1.07207	0.196693	1.0985	1.36095	1.45722	1.30556	0.185666	1.37261	1.34713	1.41697	1.3789	0.0353418
EVI1.R.V	1	1	1	1	0	0.870757	0.955699	0.939664	0.92204	0.0451303	0.864134	1.14621	1.0219	1.01075	0.141367	0.974617	1.03804	0.916601	0.976417	0.0607373
FABP5.R.C	1	1	1	1	0	1.01667	1.21003	0.64989	0.958865	0.284511	0.950446	1.2785	1.48328	1.23741	0.268783	1.10221	1.22291	1.42756	1.25089	0.164473
FAK.R.C	1	1	1	1	0	0.897723	1.11263	0.922057	0.977468	0.11768	0.896482	0.912894	1.05371	0.954361	0.0864259	0.836842	0.917217	1.18119	0.978415	0.180144
FAK_pY397.R.V	1	1	1	1	0	0.880834	0.907021	1.00572	0.931191	0.0658577	0.925065	1.03467	0.946348	0.968694	0.0581184	0.847231	0.989249	0.939676	0.925385	0.0720795
FANCD2.R.V	1	1	1	1	0	0.904964	0.912741	0.971582	0.929762	0.036425	0.930841	0.98488	0.874168	0.929963	0.055361	0.830532	0.900579	0.823349	0.851486	0.0426671
FASN.R.V	1	1	1	1	0	1.23678	1.01103	1.08457	1.11079	0.115138	1.10769	0.850728	0.928145	0.962188	0.131822	1.0871	0.802395	0.982967	0.957488	0.144053
FGF.basic.R.C	1	1	1	1	0	0.849498	1.07253	1.03812	0.986717	0.120074	0.84853	0.904711	1.0854	0.946215	0.123771	0.938642	0.835942	1.2402	1.00493	0.210124
Fibronectin.R.V	1	1	1	1	0	1.09174	1.25582	1.23026	1.19261	0.0882803	0.978306	1.06228	1.00564	1.01541	0.0428291	1.15252	1.28954	1.13738	1.19315	0.0838217
FN14.R.C	1	1	1	1	0	1.11702	1.0725	1.1654	1.11831	0.0464643	1.12144	1.04003	1.04548	1.06898	0.0455101	1.08248	0.901622	1.33469	1.10626	0.217512
FOXM1.R.V	1	1	1	1	0	0.775631	0.924444	1.04638	0.915485	0.135597	0.803499	0.992404	0.992062	0.929321	0.108966	0.995247	0.889302	0.923725	0.936091	0.0540444
FOXO3.R.V	1	1	1	1	0	0.964305	1.05613	1.01651	1.01231	0.0460558	0.977215	1.25285	1.01369	1.08125	0.149722	1.16032	1.151	0.914773	1.07536	0.139155
FoxO3a_pS318_S321.R.C	1	1	1	1	0	0.972103	1.00582	0.93848	0.972136	0.0336721	0.962719	1.13977	0.983749	1.02875	0.0967211	0.969167	1.10497	0.940477	1.00487	0.0878659
FRS2.alpha_pY196.R.V	1	1	1	1	0	0.88323	1.09405	1.01085	0.996043	0.106186	0.952511	2.06171	1.10338	1.37253	0.60159	0.924931	1.19508	1.05847	1.05949	0.135077
FTO.R.V	1	1	1	1	0	1.04446	1.13279	0.882512	1.01992	0.12693	0.986545	1.18512	1.12657	1.09941	0.102033	1.09084	0.992325	1.08994	1.0577	0.056618
G6PD.R.V	1	1	1	1	0	0.921325	1.01611	0.913013	0.95015	0.0572751	0.932294	1.16875	1.00097	1.03401	0.121641	0.877151	1.0611	0.92256	0.953605	0.0958252
Gab2.R.V	1	1	1	1	0	1.23599	1.05869	1.00628	1.10032	0.120377	1.16475	1.09821	0.933358	1.06544	0.119125	1.44709	1.04032	1.01872	1.16871	0.241328
GATA3.M.V	1	1	1	1	0	1.03665	1.23332	0.960993	1.07699	0.140573	1.2353	1.40135	1.20714	1.28127	0.104947	1.20253	1.45151	1.30083	1.31829	0.125404
GATA6.R.V	1	1	1	1	0	0.980345	0.952326	0.979242	0.970638	0.0158679	1.02044	1.08169	0.952448	1.01819	0.064651	0.944601	0.991473	0.927832	0.954635	0.0329858
GCLC.R.C	1	1	1	1	0	1.04091	1.12803	0.939808	1.03625	0.0941985	0.939143	0.96686	1.08306	0.996354	0.0763569	0.881747	0.966911	1.21965	1.02277	0.175739
GCLM.R.V	1	1	1	1	0	0.953035	1.00292	0.946541	0.967499	0.0308474	0.964757	1.11097	0.991945	1.02256	0.0777647	0.987886	1.0244	0.965157	0.99248	0.0298862
GCN5L2.R.V	1	1	1	1	0	0.975303	1.05187	1.03643	1.0212	0.0404915	0.996898	0.898493	0.889701	0.928364	0.0595146	0.973631	0.944305	1.06626	0.994734	0.0636592
GGPS1.M.V	1	1	1	1	0	0.948942	1.03999	0.941588	0.976839	0.0548123	0.913399	1.08463	1.26378	1.08727	0.175204	0.919733	0.992215	1.15534	1.02243	0.120673
Gli1.R.C	1	1	1	1	0	0.936371	0.96064	1.09929	0.998766	0.0878952	0.912741	0.965113	1.13582	1.00456	0.116653	0.89813	0.921608	1.02788	0.949205	0.0691347
Gli3.R.C	1	1	1	1	0	1.12808	1.12425	0.91605	1.05613	0.121327	1.15124	1.08193	1.16883	1.134	0.0459417	1.23659	1.34632	1.3211	1.30134	0.0574752
Glucocorticoid.Receptor.R.V	1	1	1	1	0	1.06266	1.06116	1.03374	1.05252	0.0162791	1.15918	1.20099	0.996155	1.11878	0.108232	1.22671	1.29487	0.987194	1.16959	0.161595
Glutamate.D1.2.R.V	1	1	1	1	0	0.910854	1.12772	0.931519	0.990031	0.119688	0.997285	1.31919	1.15028	1.15558	0.161017	1.19839	1.18056	1.17903	1.18599	0.0107654
Glutaminase.R.C	1	1	1	1	0	0.969022	1.24893	0.890599	1.03618	0.188368	0.935615	1.12587	1.16157	1.07435	0.121467	1.0264	1.14376	1.36448	1.17821	0.171657
Granzyme.B.R.V	1	1	1	1	0	1.21554	0.93644	1.07338	1.07512	0.13956	1.20711	0.777168	0.920566	0.968281	0.218907	1.28429	0.911949	1.02793	1.07472	0.190528
GRB2.R.V	1	1	1	1	0	0.965931	1.02331	1.07628	1.02184	0.0551907	0.86702	0.875634	0.918602	0.887085	0.0276322	0.99243	0.861848	0.947932	0.93407	0.0663854
GRB7.R.V	1	1	1	1	0	1.03034	0.935992	0.962353	0.976228	0.0486811	0.828577	0.838475	1.10614	0.924397	0.157471	0.9094	0.897793	1.17737	0.994854	0.158168
Grp75.R.C	1	1	1	1	0	0.988191	1.12438	0.950071	1.02088	0.0916362	1.10033	1.35564	0.929858	1.12861	0.214293	1.59419	1.05188	0.938836	1.19497	0.350328
GSK.3a.b.M.V	1	1	1	1	0	1.00957	0.97103	0.830169	0.936923	0.0944386	0.998232	1.04445	1.04945	1.03071	0.0282389	0.865351	0.918006	0.991885	0.925081	0.0635632
GSK.3a.b_pS21_S9.R.V	1	1	1	1	0	1.27746	1.22983	0.825991	1.11109	0.248053	1.90348	0.80087	1.09412	1.26616	0.57108	1.4105	1.04487	1.20672	1.2207	0.183215
GSK.3B.R.C	1	1	1	1	0	0.979795	1.03065	1.1252	1.04521	0.0737874	0.866918	0.923734	0.907414	0.899355	0.0292527	0.895849	0.825949	0.923533	0.881777	0.0502906
Gys.R.V	1	1	1	1	0	0.96359	0.981471	1.01562	0.986895	0.0264379	0.971871	0.857982	0.962609	0.930821	0.0632501	0.807468	0.940504	1.10396	0.950643	0.148505
Gys_pS641.R.V	1	1	1	1	0	1.01438	1.06734	0.853603	0.978441	0.111308	0.959362	0.885258	1.08864	0.977755	0.102933	0.671262	0.818172	1.07887	0.856102	0.206436
H2AX_pS139.R.C	1	1	1	1	0	1.02344	1.04129	1.01299	1.02591	0.0143092	1.08578	0.952426	0.894214	0.977472	0.0982065	1.1877	2.08064	1.03049	1.43294	0.5664
H2AX_pS140.M.C	1	1	1	1	0	0.965797	1.10988	0.826672	0.967448	0.141609	0.944464	1.31646	1.15288	1.13794	0.18645	1.00107	1.667	1.02817	1.23208	0.376898
HER2.M.V	1	1	1	1	0	0.992557	0.939814	0.9802	0.970857	0.0275846	1.0025	1.03928	1.05575	1.03251	0.0272627	0.976767	0.951744	1.05555	0.994687	0.0541736
HER2_pY1248.R.V	1	1	1	1	0	0.875617	1.01574	1.17899	1.02345	0.151832	0.907234	0.82817	1.00948	0.914962	0.0909016	1.06982	0.901697	1.11863	1.03005	0.113804
HER3.R.V	1	1	1	1	0	0.897816	0.945525	0.927505	0.923616	0.0240912	0.945191	1.02581	0.936417	0.96914	0.0492765	0.863655	0.934778	0.91317	0.903868	0.0364625
HER3_pY1289.R.C	1	1	1	1	0	1.03423	1.21219	0.932521	1.05965	0.141558	1.08274	1.01397	1.04375	1.04682	0.0344862	1.0675	1.05932	1.12445	1.08375	0.0354767
Heregulin.R.V	1	1	1	1	0	1.01353	1.13094	1.05933	1.06793	0.0591765	0.988428	0.971711	0.854263	0.938134	0.0731136	1.03983	1.04827	1.04977	1.04596	0.00536018
HES1.R.V	1	1	1	1	0	1.29933	1.04675	1.15828	1.16812	0.126579	1.15639	0.918231	0.848633	0.974418	0.161388	1.2237	0.849288	1.06282	1.04527	0.187821
Hexokinase.I.R.C	1	1	1	1	0	1.00918	1.1492	0.938389	1.03226	0.107283	1.08921	1.32365	1.26306	1.2253	0.121695	1.10993	1.18895	1.30479	1.20122	0.0980077
Hexokinase.II.R.V	1	1	1	1	0	1.15622	1.12253	1.11009	1.12961	0.0238654	1.15751	1.06048	1.1652	1.12773	0.058368	1.29139	0.877764	1.10403	1.09106	0.207118
Hif.1.alpha.R.C	1	1	1	1	0	1.35614	1.08113	1.16995	1.2024	0.140347	1.53423	0.812443	1.12062	1.15576	0.362176	1.19547	0.878549	1.07762	1.05055	0.160186
Histone.H3.R.V	1	1	1	1	0	1.16545	1.54226	0.488005	1.06524	0.534225	1.10409	1.10913	0.657108	0.956776	0.259532	1.82722	15.3685	0.615404	5.93704	8.19033
Histone.H3_pS10.R.V	1	1	1	1	0	0.733161	1.03199	0.592242	0.785797	0.224549	0.924655	1.33325	0.852506	1.0368	0.259253	1.07724	5.49967	0.823457	2.46679	2.62962
HLA.DQA1.R.V	1	1	1	1	0	0.838912	1.02578	0.858457	0.907718	0.102715	0.81623	1.20753	0.955781	0.99318	0.198313	0.920352	1.04092	0.96887	0.976713	0.0606643
HLA.DR.DP.DQ.DX.R.C	1	1	1	1	0	0.915335	1.12151	0.946253	0.994367	0.111192	0.907153	1.19705	1.06725	1.05715	0.145214	1.29354	1.16204	1.09352	1.18304	0.101648
HMHA1.R.V	1	1	1	1	0	1.0335	1.04971	1.12379	1.069	0.0481386	0.915427	0.873082	0.978614	0.922375	0.053108	0.981239	0.880305	1.18754	1.01636	0.156599
HNRNPK.R.V	1	1	1	1	0	0.924325	0.921546	0.994737	0.946869	0.0414782	0.951976	1.17732	0.959864	1.02972	0.127887	0.983541	1.11903	0.870886	0.991151	0.124246
HSP27.M.C	1	1	1	1	0	0.954675	1.00627	0.835289	0.932078	0.0877018	0.891791	1.00791	0.975749	0.958484	0.0599548	0.670276	0.856019	0.906058	0.810784	0.124229
HSP27_pS82.R.V	1	1	1	1	0	0.966353	0.991392	1.11811	1.02529	0.0813603	0.955573	0.808259	0.983347	0.915726	0.0940998	0.841594	0.885274	1.15523	0.960698	0.169876
HSP60.R.V	1	1	1	1	0	1.00671	1.03785	0.972829	1.0058	0.0325203	0.909627	0.899415	0.970051	0.926364	0.0381766	1.12974	0.831694	1.02638	0.995937	0.151335
HSP70.R.C	1	1	1	1	0	1.00692	1.04679	1.05052	1.03474	0.0241668	0.893338	1.06868	0.95724	0.973086	0.0887384	1.06199	1.45863	1.08601	1.20221	0.222393
IDO.R.C	1	1	1	1	0	1.12116	0.958831	0.966417	1.01547	0.0916094	1.01966	0.847068	1.00498	0.957237	0.0956911	0.970222	0.835653	1.08628	0.964051	0.125427
IGF1R_pY1135_Y1136.R.V	1	1	1	1	0	1.04103	0.932986	1.03456	1.00286	0.0605978	1.01979	0.87261	0.862456	0.918284	0.0880502	1.01288	0.924744	0.94924	0.962289	0.0454953
IGFBP2.R.V	1	1	1	1	0	0.94043	1.03285	1.11333	1.02887	0.0865212	0.947395	0.915302	0.941878	0.934858	0.0171595	1.10033	0.958251	1.15263	1.0704	0.100584
IGFBP3.M.V	1	1	1	1	0	0.833146	0.934481	1.0906	0.952741	0.129693	0.807899	1.05586	1.048	0.970585	0.140945	0.794521	0.98217	0.937711	0.904801	0.0980582
IGFRb.R.C	1	1	1	1	0	1.06252	1.065	1.12642	1.08465	0.0361979	1.06323	0.913812	0.882026	0.953021	0.096754	1.22303	1.07093	1.23416	1.17604	0.0911983
IL.6.R.C	1	1	1	1	0	1.05099	0.961046	1.03315	1.01506	0.0476224	0.955513	0.89792	0.919137	0.92419	0.0291269	0.954665	1.00345	0.955406	0.971173	0.0279533
IMP3.R.C	1	1	1	1	0	0.861488	0.972916	1.01794	0.950782	0.0805422	0.902493	1.02232	0.934841	0.953218	0.0619923	0.918637	1.03037	0.95245	0.967153	0.0573002
INPP4b.R.C	1	1	1	1	0	1.07535	0.975679	1.01882	1.02328	0.0499876	0.944254	1.12982	1.0127	1.02892	0.0938395	1.03778	0.903255	0.986489	0.975841	0.0678904
IR.b.R.C	1	1	1	1	0	1.0868	1.05621	1.00967	1.0509	0.0388394	1.05716	0.926973	0.958143	0.980757	0.0679736	1.01817	0.966657	1.21976	1.06819	0.133761
IRF.1.R.V	1	1	1	1	0	0.973621	0.98092	1.02994	0.994826	0.0306259	0.995179	0.851489	0.776734	0.874467	0.11102	0.991137	0.830548	1.05172	0.9578	0.114291
IRF.3.R.V	1	1	1	1	0	0.923819	0.89029	0.995751	0.93662	0.0538834	0.868247	1.01647	1.01776	0.967494	0.0859528	0.85982	0.877594	0.909556	0.882324	0.0252032
IRS1.R.V	1	1	1	1	0	1.02871	1.04624	0.99511	1.02336	0.0259843	1.00223	0.864039	0.919864	0.92871	0.0695164	1.06359	1.02701	1.06012	1.05024	0.0201887
IRS2.R.C	1	1	1	1	0	1.19508	0.735714	1.04644	0.992409	0.234398	1.49531	0.73152	0.872552	1.03313	0.406428	1.52908	1.06542	1.07325	1.22258	0.265464
JAB1.M.C	1	1	1	1	0	0.954371	0.980553	0.971548	0.968824	0.0133021	1.00997	0.946871	1.07013	1.00899	0.0616378	0.903638	0.945406	1.06052	0.969855	0.0812497
Jagged1.R.V	1	1	1	1	0	1.01014	1.05365	0.888971	0.984253	0.0853373	0.924912	0.930481	0.951993	0.935795	0.0143012	1.0345	0.964247	1.0845	1.02775	0.0604118
Jak2.R.V	1	1	1	1	0	0.978736	0.991131	1.04058	1.00348	0.0327196	1.03916	0.890705	0.946144	0.95867	0.0750158	1.13158	0.972288	1.0094	1.03775	0.0833455
JNK2.R.V	1	1	1	1	0	0.642626	1.50723	1.04503	1.06496	0.432646	0.700495	4.35747	1.86401	2.30732	1.86836	0.750137	1.04129	1.50564	1.09902	0.381045
JNK_pT183_Y185.R.C	1	1	1	1	0	1.06009	0.929159	0.987859	0.992371	0.0655837	1.10089	0.836142	0.927065	0.954698	0.134519	1.05926	0.94143	1.00812	1.00294	0.0590859
KAP1.R.V	1	1	1	1	0	1.11604	1.06285	1.09906	1.09265	0.0271691	1.12889	0.932548	1.24642	1.10262	0.158578	1.25895	0.970302	1.54898	1.25941	0.289338
KEAP1.R.V	1	1	1	1	0	1.02628	0.912842	0.924976	0.954699	0.0622857	1.13707	0.960834	0.953254	1.01705	0.10401	1.16946	0.931912	0.897184	0.999517	0.148192
LAD1.R.V	1	1	1	1	0	0.951557	0.909829	1.02904	0.963475	0.0604919	0.810491	0.786517	1.12591	0.907639	0.189408	0.880941	0.760998	1.24857	0.963503	0.254054
Lasu1.R.V	1	1	1	1	0	0.981964	1.0091	0.926323	0.972462	0.042198	0.971676	1.37698	1.16982	1.17282	0.202669	1.19905	1.29449	1.03919	1.17758	0.128996
LC3A.B.R.C	1	1	1	1	0	1.11857	1.07478	0.842897	1.01208	0.148146	1.08012	1.06856	1.04187	1.06352	0.0196205	1.42941	1.13401	1.16134	1.24159	0.16323
Lck.R.V	1	1	1	1	0	1.00542	1.06034	0.96562	1.01046	0.0475612	1.0873	1.02493	1.08924	1.06715	0.0365843	1.3702	1.16266	1.37869	1.30385	0.122349
LCN2.R.V	1	1	1	1	0	1.99614	0.912627	0.985493	1.29809	0.605628	1.97888	1.14914	1.12287	1.41696	0.486815	2.53133	1.00795	1.32599	1.62176	0.803606
LDHA.R.C	1	1	1	1	0	1.25345	1.73527	0.31755	1.10209	0.720876	1.07958	1.44604	2.09675	1.54079	0.515161	0.856739	1.49916	2.319	1.5583	0.732924
LRP6_pS1490.R.V	1	1	1	1	0	1.01497	1.01072	1.11371	1.04646	0.0582705	0.996518	0.922729	0.836567	0.918604	0.0800553	1.06977	1.00066	1.00143	1.02395	0.0396813
Lyn.R.V	1	1	1	1	0	0.80061	0.941373	0.79078	0.844254	0.0842506	0.836106	1.34178	1.0457	1.07453	0.254068	0.892291	1.14009	1.0524	1.02826	0.12565
MACC1.R.V	1	1	1	1	0	0.89865	0.882861	1.06087	0.94746	0.0985323	0.988037	0.983447	0.946531	0.972672	0.0227543	0.91988	0.951309	0.933444	0.934877	0.0157635
MAPK_pT202_Y204.R.C	1	1	1	1	0	1.01664	0.735561	0.855611	0.869272	0.141037	0.814297	0.63265	0.828074	0.75834	0.109069	0.833236	0.402178	0.465924	0.567112	0.232663
Mcl.1.R.V	1	1	1	1	0	0.942818	0.92504	1.01306	0.960306	0.0465421	0.85938	0.752117	0.833528	0.815008	0.055978	0.747641	0.609	0.905468	0.754036	0.148337
MCT4.R.V	1	1	1	1	0	1.00507	0.979079	1.15883	1.04766	0.0971478	1.0726	0.718201	0.98698	0.925926	0.184918	1.03019	0.798982	1.14871	0.992627	0.177864
MDM2_pS166.R.V	1	1	1	1	0	1.02058	1.26054	0.787023	1.02271	0.236764	1.18739	1.07348	1.1587	1.13985	0.0592498	1.42624	1.47769	1.28959	1.39784	0.0972122
MEK1.R.V	1	1	1	1	0	1.08223	0.784681	1.20091	1.02261	0.214424	3.06747	0.225398	0.835987	1.37628	1.49609	0.948597	1.11741	2.58015	1.54872	0.897225
MEK1_pS217_S221.R.V	1	1	1	1	0	0.948817	1.07229	0.925662	0.982257	0.0788274	1.04363	0.653405	1.01402	0.903686	0.217254	0.74311	0.841389	1.34749	0.97733	0.324313
MEK2.R.V	1	1	1	1	0	1.04849	1.12712	0.942032	1.03921	0.0928909	0.946922	0.957994	1.03743	0.980782	0.0493692	0.95644	0.948675	1.18628	1.03047	0.134996
MelanA.R.C	1	1	1	1	0	0.951201	0.972573	1.09666	1.00681	0.0785423	0.770543	0.903589	1.04723	0.907119	0.138375	1.02967	0.993151	1.05104	1.02462	0.0292724
Melanoma.gp100.R.C	1	1	1	1	0	1.07106	1.01591	1.09316	1.06004	0.0397889	0.993277	0.872846	0.988452	0.951525	0.0681804	1.07982	0.889845	1.06584	1.01183	0.105878
MERIT40.R.C	1	1	1	1	0	0.988033	1.01859	0.961126	0.989251	0.0287528	0.835057	0.967155	1.09597	0.966059	0.130457	0.840522	0.749129	1.15039	0.913347	0.210311
MERIT40_pS29.R.V	1	1	1	1	0	1.13314	1.06963	1.00123	1.068	0.065967	1.0544	0.95174	1.15872	1.05495	0.103491	0.968166	0.87928	1.23094	1.02613	0.182852
Merlin.R.C	1	1	1	1	0	1.07339	1.25651	0.724962	1.01829	0.270026	1.2279	1.10467	1.08837	1.14031	0.0762863	1.34424	1.32851	1.30645	1.3264	0.0189797
METTL3.R.V	1	1	1	1	0	0.967559	1.0994	0.891056	0.986005	0.10539	0.943044	1.35489	1.16108	1.153	0.206043	1.16361	1.32364	1.25023	1.24583	0.0801082
Midkine.R.V	1	1	1	1	0	0.866326	0.941745	0.986908	0.93166	0.0609204	0.893932	0.939184	0.95896	0.930692	0.0333351	0.858022	0.900885	0.949293	0.902733	0.0456634
MIF.R.C	1	1	1	1	0	0.931019	0.965245	0.947808	0.948024	0.0171145	0.885919	1.12939	0.993597	1.00297	0.122004	0.868849	0.899569	0.906341	0.891586	0.01998
MIG6.R.V	1	1	1	1	0	0.931981	0.885686	0.99961	0.939092	0.0572939	0.854355	1.03284	0.923595	0.936931	0.0899876	0.892545	0.926495	0.90061	0.90655	0.0177373
MITF.R.V	1	1	1	1	0	0.975478	1.01359	1.07228	1.02045	0.0487622	1.04142	1.20305	1.05333	1.09927	0.090077	1.00091	1.19083	1.08119	1.09098	0.0953352
Mitofusin.1.R.V	1	1	1	1	0	1.05771	1.04537	0.972734	1.02527	0.0459135	0.98578	0.94779	0.963704	0.965758	0.019078	0.931338	0.783429	1.05772	0.924162	0.137285
Mitofusin.2.R.V	1	1	1	1	0	0.944938	1.0919	1.08584	1.04089	0.0831528	0.858243	0.862538	1.22373	0.981503	0.209784	0.808476	0.772221	1.20635	0.929015	0.24086
MLH1.M.V	1	1	1	1	0	0.900271	0.936511	0.941751	0.926178	0.0225881	0.861562	0.920551	1.11302	0.965045	0.131502	0.707959	0.840096	1.11898	0.889012	0.209832
MLKL.R.V	1	1	1	1	0	0.965884	0.981668	0.885969	0.944507	0.0513064	0.834224	0.79558	1.0727	0.900836	0.150091	0.757773	0.732518	1.07158	0.853958	0.188892
MMP14.R.V	1	1	1	1	0	1.17482	1.09746	1.25746	1.17658	0.0800125	1.36974	1.22265	1.15917	1.25052	0.108014	1.92389	1.66689	1.37393	1.6549	0.275178
MMP2.R.V	1	1	1	1	0	0.925049	0.947809	0.966598	0.946485	0.0208059	0.900968	0.97526	0.933028	0.936419	0.0372622	0.894918	0.974028	0.933929	0.934292	0.0395565
Mnk1.R.V	1	1	1	1	0	1.0141	0.982962	1.03892	1.012	0.0280394	0.920403	0.841193	0.963016	0.908204	0.0618209	0.936458	0.819812	0.971937	0.909403	0.0795897
MR1.M.C	1	1	1	1	0	0.896628	1.09232	0.992361	0.99377	0.0978543	0.963561	0.974747	1.06671	1.00167	0.0565988	0.87105	1.11762	0.973245	0.987304	0.123883
MRAP.R.C	1	1	1	1	0	1.10914	1.05688	0.986867	1.05096	0.0613509	1.1047	1.02868	0.982618	1.03867	0.0616515	1.03485	1.21385	1.08151	1.11007	0.0928559
MSH2.R.C	1	1	1	1	0	0.938801	1.02239	0.901037	0.954076	0.0621028	0.935323	1.0735	1.12222	1.04368	0.0969494	0.838561	0.919477	1.05908	0.93904	0.111555
MSH6.R.C	1	1	1	1	0	1.06858	1.19009	0.908884	1.05585	0.141033	1.17944	1.08173	1.1548	1.13866	0.0508182	1.34287	1.38655	1.25784	1.32908	0.0654521
MSI2.R.C	1	1	1	1	0	1.10826	1.10988	1.02437	1.08083	0.0489057	1.12234	1.15791	0.947542	1.07593	0.1126	1.17913	1.36158	1.01919	1.18664	0.171319
MTCO1.M.V	1	1	1	1	0	0.944368	0.963821	1.33436	1.08085	0.219761	0.960939	1.1336	1.0793	1.05795	0.0882885	1.30455	0.955644	1.14485	1.13502	0.174663
mTOR.R.V	1	1	1	1	0	1.00625	1.10101	0.990369	1.03254	0.0598248	0.941757	0.902369	1.00271	0.948945	0.0505545	0.878477	0.93978	1.07944	0.9659	0.102997
mTOR_pS2448.R.C	1	1	1	1	0	1.10438	1.13336	1.00167	1.07981	0.0692006	1.02904	0.921304	1.12803	1.02612	0.103393	0.856246	0.895891	1.19041	0.980848	0.182563
MTSS1.M.C	1	1	1	1	0	0.924107	0.926067	0.999811	0.949995	0.0431533	0.882928	1.03564	1.06497	0.994512	0.0977411	0.84104	1.00644	0.963593	0.937025	0.0858421
MYH11.R.C	1	1	1	1	0	0.969499	1.10835	1.0225	1.03345	0.0700713	1.01645	1.95323	1.34496	1.43821	0.4753	1.14101	1.33205	1.27154	1.2482	0.0976315
Myosin.IIa.R.C	1	1	1	1	0	0.958023	1.19311	0.821839	0.990991	0.187819	0.95335	0.89285	1.58403	1.14341	0.382787	0.890351	0.927311	1.6244	1.14735	0.413546
Myosin.IIa_pS1943.R.V	1	1	1	1	0	1.01372	1.06668	0.894769	0.991724	0.0880414	0.948281	1.03577	1.76634	1.25013	0.449184	1.00578	1.05199	1.46357	1.17378	0.252029
Myt1.R.C	1	1	1	1	0	1.01212	1.0505	1.02766	1.03009	0.0193058	0.996635	0.872477	1.05305	0.974054	0.0923795	0.947834	0.887479	1.14618	0.993832	0.135346
N.Cadherin.R.V	1	1	1	1	0	0.920489	0.969665	1.01048	0.966879	0.0450627	0.985226	1.11188	0.941741	1.01295	0.0883916	0.940029	1.13015	0.892501	0.98756	0.125753
N.Ras.M.V	1	1	1	1	0	0.925633	0.967543	1.04306	0.978747	0.0595118	0.867717	0.929431	1.01515	0.937433	0.0740411	0.83838	0.866292	0.928636	0.877769	0.0462095
NAPSIN.A.R.C	1	1	1	1	0	1.00873	1.05072	1.0679	1.04245	0.0304391	1.01858	1.01019	0.985489	1.00475	0.0172019	1.00125	0.958171	1.0724	1.01061	0.057687
NDRG1_pT346.R.V	1	1	1	1	0	1.43408	1.13917	1.23607	1.26977	0.150313	1.51075	1.19748	1.3279	1.34538	0.157367	1.64267	1.04196	1.3239	1.33618	0.300544
NDUFB4.R.V	1	1	1	1	0	0.940267	1.00046	0.922255	0.954326	0.0409524	1.01455	1.06245	1.01445	1.03048	0.0276874	1.00365	1.05221	1.00889	1.02159	0.0266525
NF.kB.p65_pS536.R.C	1	1	1	1	0	1.03754	0.752685	1.10987	0.966699	0.188836	1.3664	0.348092	0.887508	0.867332	0.509453	0.900936	0.580608	1.48785	0.989797	0.460101
Notch1.R.V	1	1	1	1	0	0.855875	0.862722	0.959216	0.892604	0.0577889	0.93119	1.04256	0.896939	0.956896	0.0761373	0.920332	1.03986	0.850212	0.936803	0.0958928
Notch1.cleaved.R.V	1	1	1	1	0	1.11197	1.04486	0.987373	1.04807	0.0623619	1.01072	0.864663	1.05701	0.977466	0.100395	0.944555	0.828742	1.03909	0.937461	0.105351
Notch3.R.C	1	1	1	1	0	0.94276	0.9423	1.07651	0.987191	0.0773565	0.961452	1.26464	0.937215	1.05444	0.182446	0.926573	1.1822	0.872366	0.993713	0.16547
NRF2.R.C	1	1	1	1	0	1.09139	0.983821	0.996166	1.02379	0.0588638	1.25997	0.889434	0.791885	0.980429	0.246953	0.945734	0.944377	0.830496	0.906869	0.0661446
Oct.4.R.C	1	1	1	1	0	1.11543	1.1367	1.03776	1.09663	0.0520816	0.98239	1.04221	0.999614	1.00807	0.0307952	1.06995	1.13531	1.15642	1.12056	0.045085
P.Cadherin.R.C	1	1	1	1	0	1.09237	1.57059	0.893325	1.18543	0.348091	1.19802	1.07087	1.03544	1.10144	0.0854908	1.41265	1.39893	1.22698	1.34619	0.103463
p21.R.C	1	1	1	1	0	1.11613	0.889575	0.868867	0.95819	0.137169	0.965466	0.941961	0.894754	0.93406	0.0360122	0.842686	0.695121	0.732167	0.756658	0.0767706
p27.Kip1.R.C	1	1	1	1	0	0.93264	1.04233	0.984251	0.986408	0.054879	1.00195	1.18953	1.08303	1.0915	0.0940734	1.23383	1.28132	1.0809	1.19869	0.104732
p27_pT157.R.C	1	1	1	1	0	1.07902	1.23615	0.927332	1.08084	0.154419	1.2154	1.07337	1.19622	1.16166	0.0770614	1.4161	1.42027	1.34048	1.39228	0.0449149
p27_pT198.R.V	1	1	1	1	0	0.965489	1.14257	1.04505	1.05104	0.0886944	1.05508	1.30763	0.976527	1.11308	0.173	1.06967	1.15628	1.08814	1.1047	0.0456186
p38.a.M.V	1	1	1	1	0	0.961975	0.994931	0.993986	0.983631	0.01876	0.874595	1.11067	1.11898	1.03475	0.138758	0.824183	0.913062	0.988255	0.9085	0.082131
p38.MAPK.R.V	1	1	1	1	0	1.035	1.07231	1.10515	1.07082	0.0351004	0.929552	0.94202	1.07954	0.983705	0.0832327	0.968522	0.844609	1.16167	0.991602	0.159788
p38.MAPK._pT180_Y182.R.V	1	1	1	1	0	0.997191	1.21832	1.38954	1.20168	0.196703	1.00378	0.428459	1.03426	0.822168	0.341302	0.952775	0.548079	1.39425	0.965033	0.423217
p44.42.MAPK.R.V	1	1	1	1	0	1.15639	1.25649	1.06658	1.15982	0.0949988	1.11097	1.04415	1.23309	1.1294	0.0958068	1.27013	1.05611	1.34448	1.22357	0.149713
p53.R.C	1	1	1	1	0	1.03368	1.15202	1.06199	1.08256	0.0617949	1.0773	0.882219	0.8826	0.947373	0.112519	1.148	1.47623	0.967528	1.19725	0.257901
p70.S6K1.R.V	1	1	1	1	0	1.09625	1.13461	1.09754	1.10947	0.0217852	1.18268	0.89194	0.996052	1.02356	0.147307	1.19891	1.02218	1.2124	1.1445	0.106146
p70.S6K_pT389.R.V	1	1	1	1	0	1.14825	1.01542	1.1123	1.09199	0.068706	1.65604	0.584858	0.868431	1.03644	0.555003	0.991742	0.711534	1.24014	0.981139	0.264463
p90RSK_pT573.R.C	1	1	1	1	0	0.714156	0.895998	1.00306	0.871071	0.146056	0.828697	1.19407	0.975648	0.999472	0.183848	0.869789	0.969065	0.971452	0.936769	0.0580186
PAI.1.M.V	1	1	1	1	0	0.876078	0.83356	0.98658	0.898739	0.0789867	0.901724	1.0294	0.861936	0.931019	0.0874897	0.986053	1.12033	0.84894	0.985108	0.135698
PAICS.R.C	1	1	1	1	0	0.99706	1.06167	0.744249	0.934327	0.167752	0.920926	0.898568	1.05033	0.956608	0.0819318	0.798861	0.871876	1.11443	0.928389	0.1652
PAK1.R.V	1	1	1	1	0	0.99632	0.939964	0.921194	0.952493	0.0390987	0.786058	0.902563	1.02508	0.904566	0.119522	0.860661	0.75678	0.99812	0.871854	0.121059
PAK4.R.V	1	1	1	1	0	0.91899	0.924431	0.983664	0.942362	0.035872	0.941424	1.1373	0.979239	1.01932	0.103906	0.933717	1.10446	0.939415	0.992532	0.0969773
PAK_pS474_S602_S560.R.V	1	1	1	1	0	0.938378	0.952597	0.936615	0.94253	0.00876268	0.980791	1.21807	1.09574	1.0982	0.11866	1.20276	1.4001	1.02015	1.20767	0.190019
PAK_pT423_T402.R.C	1	1	1	1	0	0.92596	1.03876	0.862692	0.94247	0.0891858	1.12361	0.895211	1.02518	1.01467	0.114561	0.998841	1.03764	1.09063	1.04237	0.0460744
PAR.R.C	1	1	1	1	0	0.826228	6.82367	0.768335	2.80608	3.47946	0.239075	2.81516	0.256481	1.10357	1.48231	0.761369	4.9582	0.602948	2.1075	2.47004
PARG.R.C	1	1	1	1	0	1.05911	0.999888	1.09993	1.05298	0.0503046	1.12892	1.05372	0.873889	1.01884	0.131042	1.84964	1.36892	0.962078	1.39355	0.444295
PARP.R.V	1	1	1	1	0	0.967693	1.20131	1.1132	1.09407	0.117978	1.13716	0.786855	1.52287	1.14896	0.368149	0.566865	0.934609	1.89676	1.13274	0.686729
Patched.R.C	1	1	1	1	0	1.0216	1.04051	1.07563	1.04592	0.0274186	0.984755	0.949447	0.920757	0.951653	0.0320562	1.06645	1.05945	1.04111	1.05567	0.0130852
PAX6.R.V	1	1	1	1	0	0.937715	0.969315	1.03293	0.979986	0.0484942	0.896961	1.03276	0.939759	0.956494	0.0694305	0.904572	1.07058	0.924769	0.966641	0.0905803
PAX8.R.C	1	1	1	1	0	0.932963	0.943934	0.911129	0.929342	0.0166994	0.974989	1.05457	1.00374	1.0111	0.0402992	0.881222	0.954671	0.987235	0.941042	0.0543046
Paxillin.R.C	1	1	1	1	0	0.985489	0.976815	1.07613	1.01281	0.0550046	0.850467	0.846663	0.889504	0.862211	0.0237124	0.837178	0.797306	0.936386	0.856957	0.0716184
PCNA.M.C	1	1	1	1	0	0.924568	1.00757	0.858391	0.930176	0.0747464	0.784833	1.03866	1.14036	0.987951	0.183108	0.662121	0.875583	1.0683	0.868667	0.203177
PD.1.R.V	1	1	1	1	0	0.875447	0.962026	0.960793	0.932755	0.0496343	0.916843	1.09858	0.978418	0.997947	0.0924285	0.93507	1.08626	0.930356	0.983897	0.0886841
PD.L1.R.C	1	1	1	1	0	1.0811	1.02769	1.03926	1.04935	0.0280982	0.925899	0.997037	0.95787	0.960269	0.0356295	0.980682	1.01337	0.915769	0.969941	0.0496807
Pdcd4.R.C	1	1	1	1	0	1.29123	0.938883	1.14811	1.12607	0.177202	1.36975	0.702295	0.889658	0.987236	0.344262	1.22723	0.723786	1.00086	0.983958	0.252148
PDH.M.V	1	1	1	1	0	0.917088	0.951739	1.0444	0.971076	0.0658232	0.918459	1.0432	0.911139	0.957598	0.07422	0.863655	1.05432	0.856553	0.924843	0.112188
PDHA1.R.V	1	1	1	1	0	1.0154	0.96631	1.01717	0.999624	0.0288648	0.882383	0.894894	0.958614	0.911964	0.0408818	0.987729	0.855497	1.02623	0.956486	0.0895521
PDHK1.R.C	1	1	1	1	0	1.08654	1.04476	1.00937	1.04689	0.0386285	1.02865	0.904147	0.908477	0.94709	0.070663	0.974509	0.876572	1.00635	0.952478	0.0676366
PDK1.R.V	1	1	1	1	0	0.997246	1.18783	0.975212	1.05343	0.116914	1.02594	1.07692	1.07246	1.05844	0.0282329	1.01909	0.99767	1.3327	1.11649	0.187555
PDK1_pS241.R.V	1	1	1	1	0	1.01732	1.20765	1.14502	1.12333	0.0969997	0.939782	0.854018	1.00728	0.933693	0.0768111	0.920179	0.842936	1.13195	0.965023	0.149636
PEA.15.R.V	1	1	1	1	0	0.967727	1.12636	0.872639	0.988909	0.12818	0.893084	1.02927	1.138	1.02012	0.122715	0.980362	0.958995	1.21691	1.05209	0.14314
PEA.15_pS116.R.V	1	1	1	1	0	0.892598	0.920059	1.02188	0.944846	0.0681129	0.909552	1.14518	0.93211	0.995615	0.13002	0.906562	0.999699	0.931247	0.945836	0.0482521
PERK.R.V	1	1	1	1	0	1.0232	0.948367	0.929926	0.967165	0.049398	1.11294	1.15317	0.916376	1.06083	0.126708	1.23999	0.951935	0.882278	1.02473	0.189642
PGM1.R.V	1	1	1	1	0	0.98663	1.05157	1.01852	1.01891	0.0324726	0.93254	1.12119	1.0777	1.04381	0.0987848	0.965459	0.964595	1.00129	0.977116	0.020943
PHGDH.R.C	1	1	1	1	0	1.13891	1.08414	1.06321	1.09542	0.0390895	0.986388	0.976254	0.929671	0.964105	0.0302476	1.09727	0.98964	0.955022	1.01398	0.0741807
PHLPP.R.V	1	1	1	1	0	1.07043	1.09405	0.868434	1.01097	0.124005	1.23918	1.29236	1.03826	1.18993	0.13402	1.36934	1.40374	0.908655	1.22724	0.276441
PI3K.p110.a.R.C	1	1	1	1	0	0.921063	1.03057	1.07044	1.00735	0.077344	0.857689	0.851146	0.883874	0.864237	0.0173182	0.832232	0.851238	0.980402	0.887957	0.0806214
PI3K.p110.b.M.C	1	1	1	1	0	0.965181	1.02268	0.951765	0.979876	0.0376731	0.936959	1.03435	0.998748	0.99002	0.0492805	0.886337	0.968004	1.00322	0.95252	0.0599594
PI3K.p85.R.C	1	1	1	1	0	0.913491	0.9603	0.917785	0.930525	0.0258753	0.972539	1.065	0.96811	1.00188	0.0547042	0.894248	0.810641	0.830721	0.845203	0.0436444
PKA.a.R.V	1	1	1	1	0	1.14927	0.990664	1.10805	1.08266	0.0822964	1.07831	0.749874	0.994823	0.941004	0.170706	1.03467	0.773791	1.1899	0.999451	0.210276
PKC.a.b.II_pT638_T641.R.V	1	1	1	1	0	0.903084	0.987018	0.839491	0.909864	0.0739965	0.889069	0.867051	0.925992	0.894038	0.0297831	0.798601	0.867626	1.03806	0.90143	0.123258
PKC.b.II_pS660.R.V	1	1	1	1	0	1.085	1.04913	1.11566	1.08326	0.0332973	1.21125	0.711921	1.03353	0.985568	0.253097	1.16058	0.825772	1.10364	1.03	0.179142
PKC.delta_pS664.R.V	1	1	1	1	0	1.00002	1.02128	1.09197	1.03776	0.0481353	0.954811	0.881926	0.898663	0.9118	0.0381772	0.953534	0.894842	0.992016	0.946798	0.0489359
PKCa.R.V	1	1	1	1	0	1.0812	0.980159	1.41826	1.15987	0.2294	1.9386	0.303368	0.808574	1.01685	0.837277	0.775252	0.894018	2.2971	1.32212	0.846442
PKM2.R.C	1	1	1	1	0	1.07249	1.25896	0.866347	1.06593	0.196391	0.965299	1.00547	1.16644	1.04574	0.106445	0.867922	0.922215	1.21325	1.00113	0.185696
PLC.gamma1.R.V	1	1	1	1	0	1.26594	1.05528	0.872524	1.06458	0.196874	1.30216	1.14626	1.1262	1.19154	0.0963229	1.29576	1.17539	1.05524	1.17546	0.120261
PLC.gamma1_pS1248.R.V	1	1	1	1	0	1.22757	1.13968	1.22237	1.19654	0.0493096	1.35282	0.807934	1.29678	1.15251	0.299724	0.908461	0.846655	1.37563	1.04358	0.289219
PLC.gamma2_pY759.R.V	1	1	1	1	0	0.928312	0.930835	0.964008	0.941052	0.0199208	0.944385	0.999798	1.06394	1.00271	0.0598288	0.894924	0.995695	0.955763	0.948794	0.0507456
PLK1.R.C	1	1	1	1	0	0.656084	0.961866	1.05897	0.892308	0.210259	0.69888	1.02405	0.934258	0.88573	0.16793	0.735434	1.06184	0.907447	0.901573	0.163282
PMS2.R.V	1	1	1	1	0	0.961942	0.922664	0.862369	0.915658	0.0501547	0.924424	1.08925	1.02889	1.01419	0.0833887	0.926811	1.0174	0.946107	0.963439	0.0477162
Porin.M.V	1	1	1	1	0	0.92729	1.02356	0.924848	0.958566	0.0563008	0.895601	1.11968	1.14273	1.05267	0.136514	0.992705	1.17297	1.07317	1.07962	0.0903047
PR.R.V	1	1	1	1	0	0.904694	0.932159	1.0393	0.958716	0.0711228	0.935064	1.01835	1.01168	0.988366	0.0462811	0.851405	0.929969	0.882565	0.88798	0.0395613
PRAS40.M.C	1	1	1	1	0	0.957193	1.00021	1.00517	0.987525	0.0263848	1.00123	1.15137	0.984336	1.04564	0.0919491	1.42335	1.25786	0.969676	1.21696	0.229584
PRAS40_pT246.R.V	1	1	1	1	0	1.01622	1.33733	0.909451	1.08767	0.222709	1.05868	0.980948	1.00814	1.01592	0.0394457	1.10577	1.14116	1.26445	1.17046	0.0832942
PRC1_pT481.R.C	1	1	1	1	0	0.877841	0.892057	0.976409	0.915436	0.0532807	0.905915	1.10097	1.03481	1.0139	0.0991959	0.984796	1.1816	0.996627	1.05434	0.11037
PREX1.R.V	1	1	1	1	0	1.16663	1.06033	1.13493	1.12063	0.0545729	1.01651	0.937688	0.962289	0.972163	0.0403292	1.04878	0.906661	1.06262	1.00602	0.0863244
PTEN.R.V	1	1	1	1	0	1.06084	1.0117	1.06927	1.04727	0.0310942	1.16585	0.849278	0.856368	0.957164	0.180759	1.22732	1.03214	1.04368	1.10105	0.109512
PTPN12.R.V	1	1	1	1	0	1.01048	0.98799	1.0713	1.02326	0.0431017	1.04078	0.748918	0.938639	0.909446	0.148106	0.952636	1.00232	1.47145	1.14213	0.286272
Puma.R.C	1	1	1	1	0	1.06436	1.13592	0.836228	1.01217	0.156514	1.06038	1.0171	1.05508	1.04419	0.0236094	1.01054	1.06746	1.19949	1.0925	0.0969326
PYGB.R.V	1	1	1	1	0	1.01668	1.16385	0.765815	0.982117	0.201258	1.07211	1.20518	1.15566	1.14432	0.0672544	1.06849	1.32194	1.25201	1.21414	0.130901
PYGM.M.C	1	1	1	1	0	0.99726	1.15262	0.846468	0.998783	0.153082	0.918014	1.087	2.00114	1.33538	0.58272	0.918981	1.12706	1.74277	1.26294	0.428376
Pyk2_pY402.R.C	1	1	1	1	0	1.13314	1.02376	1.03862	1.06517	0.059326	1.11061	0.864986	0.863173	0.946255	0.142335	1.10587	1.0301	0.993936	1.0433	0.0571249
Rab11.R.C	1	1	1	1	0	1.01632	1.04666	1.02513	1.02937	0.0156079	1.02989	0.91701	0.91244	0.953113	0.0665285	1.07126	0.945392	1.03798	1.01821	0.0652211
Rab25.R.V	1	1	1	1	0	0.978614	1.01084	0.965754	0.985068	0.0232232	1.03483	0.881926	0.857734	0.924831	0.0960291	1.02203	0.964127	0.955214	0.980457	0.0362779
Rad17_pS645.R.V	1	1	1	1	0	0.978702	0.855712	1.09184	0.97542	0.1181	1.07003	0.792136	1.0369	0.966356	0.151786	0.977519	0.844451	1.09129	0.971087	0.123545
Rad23A.R.C	1	1	1	1	0	0.977285	1.14919	0.761897	0.962791	0.194053	0.803515	0.923215	1.59725	1.10799	0.427916	0.902099	0.793518	1.76517	1.15359	0.532413
Rad50.R.V	1	1	1	1	0	1.0691	1.24622	0.924194	1.07984	0.161281	1.11597	1.04524	1.11103	1.09075	0.03949	1.09586	1.08523	1.30977	1.16362	0.126683
Rad51.R.C	1	1	1	1	0	0.775013	0.821577	0.889735	0.828775	0.0576988	0.826592	0.90823	0.943505	0.892776	0.0599691	0.693331	0.792232	0.841996	0.775853	0.0756736
Raptor.R.V	1	1	1	1	0	0.90279	1.05848	0.948952	0.970072	0.0799629	0.844774	0.881791	0.939798	0.888788	0.0478967	0.796467	0.916937	1.03483	0.916079	0.119184
Rb.M.Q	1	1	1	1	0	0.961575	0.918046	0.95603	0.945217	0.0236938	0.862865	1.08862	1.09736	1.01628	0.132935	0.868319	1.01574	1.00886	0.964307	0.0831994
RBM15.R.V	1	1	1	1	0	0.983933	1.12825	1.08701	1.0664	0.0743343	0.891334	1.00039	0.959745	0.950491	0.0551163	1.05312	1.05339	1.14249	1.083	0.0515232
Rb_pS807_S811.R.V	1	1	1	1	0	0.881885	1.03878	1.01055	0.977073	0.0836343	0.811024	0.865382	0.958056	0.878154	0.0743434	0.751147	0.679834	1.09485	0.841944	0.221907
Rheb.M.C	1	1	1	1	0	1.00379	1.05886	1.00066	1.0211	0.0327402	1.03192	1.23956	1.07477	1.11542	0.109625	1.18345	1.43536	1.01676	1.21186	0.21074
Rictor.R.C	1	1	1	1	0	1.00368	0.961466	1.07265	1.0126	0.0561251	0.988339	0.910265	0.944513	0.947706	0.0391344	1.04544	0.972773	1.0102	1.00947	0.0363413
Rictor_pT1135.R.V	1	1	1	1	0	1.04694	0.997645	1.02431	1.02297	0.0246764	1.03878	0.872574	0.950206	0.953853	0.083162	1.04447	0.9173	1.03287	0.998214	0.0703135
RIP.R.C	1	1	1	1	0	0.915652	0.976768	0.799343	0.897255	0.0901317	0.779968	1.11794	1.15037	1.01609	0.205131	0.835034	1.18532	1.16493	1.06176	0.196616
RIP3.R.C	1	1	1	1	0	1.06073	1.02719	1.0549	1.04761	0.0179168	0.942038	0.921464	0.947917	0.93714	0.0138903	1.02242	0.956784	0.97924	0.986148	0.0333583
RPA32.R.V	1	1	1	1	0	1.03698	1.15026	0.845794	1.01101	0.153885	1.06033	1.36181	1.19748	1.20654	0.150944	1.09069	1.39511	1.27838	1.25472	0.153582
RPA32_pS4_S8.R.C	1	1	1	1	0	1.17098	1.23406	0.878307	1.09445	0.189821	1.54557	1.29463	1.48918	1.44313	0.131657	2.06439	2.36923	1.68722	2.04028	0.341643
RRM1.R.C	1	1	1	1	0	1.03727	0.936206	0.952234	0.975237	0.0543171	0.939072	0.805792	0.945364	0.896743	0.0788285	0.972929	0.831902	0.976786	0.927206	0.0825582
RRM2.R.C	1	1	1	1	0	0.906967	1.0012	0.921833	0.943333	0.0506613	0.756655	0.774302	1.06708	0.866013	0.174355	0.796876	0.717572	1.11366	0.876035	0.209572
RSK.R.C	1	1	1	1	0	1.07632	1.1003	1.0941	1.09024	0.0124501	1.0737	0.837632	1.0042	0.971847	0.121317	1.06889	0.896836	1.16122	1.04231	0.134182
RSK1.R.V	1	1	1	1	0	1.04262	1.08487	0.967456	1.03165	0.0594695	1.14347	1.04013	1.2013	1.1283	0.0816452	1.08798	1.02471	1.19228	1.10166	0.0846188
S6.M.V	1	1	1	1	0	1.1202	0.958492	1.45152	1.17674	0.251332	1.08493	0.969491	0.996314	1.01691	0.0604112	1.33091	1.04226	0.832542	1.06857	0.250225
S6_pS235_S236.R.V	1	1	1	1	0	1.12708	0.834664	1.01236	0.991367	0.147334	0.520806	0.472183	0.64063	0.54454	0.0866949	0.158632	0.167105	0.469402	0.265046	0.177028
S6_pS240_S244.R.V	1	1	1	1	0	0.956092	0.804742	0.753295	0.838043	0.10542	0.58197	0.274346	0.654304	0.50354	0.201756	0.106817	0.112826	0.501077	0.24024	0.225911
SCD.M.V	1	1	1	1	0	0.970676	0.990808	1.08506	1.01552	0.0610645	0.991117	1.04631	1.0951	1.04418	0.0520242	0.924475	0.950406	1.03681	0.970562	0.0588151
SDHA.R.V	1	1	1	1	0	1.04512	1.0328	1.01641	1.03144	0.0144024	0.991708	0.940343	0.858853	0.930301	0.0669946	1.12273	0.946671	1.10077	1.05673	0.0959406
SF2.R.V	1	1	1	1	0	0.945947	0.943044	1.03371	0.974235	0.0515307	0.894552	1.05017	0.921945	0.955557	0.0830779	0.951184	1.0096	0.911658	0.957481	0.049274
SFRP1.R.V	1	1	1	1	0	0.931309	0.916539	0.92719	0.925013	0.00762212	0.807726	0.981384	1.0029	0.930671	0.107016	0.978617	1.0086	0.863289	0.950169	0.0767195
SGK1.R.V	1	1	1	1	0	1.12172	0.982805	1.08922	1.06458	0.0726608	1.00801	0.920296	1.01368	0.980661	0.0523551	0.759124	0.62231	1.1446	0.842012	0.270832
SGK3.R.V	1	1	1	1	0	0.809	0.879093	0.96635	0.884814	0.0788307	0.816054	0.986984	0.96289	0.921976	0.0925186	0.854947	0.95638	0.912942	0.90809	0.0508901
Shc_pY317.R.C	1	1	1	1	0	0.574768	1.70142	1.00874	1.09498	0.568254	0.71361	5.49591	1.39691	2.53548	2.58648	0.756833	1.58416	1.30102	1.214	0.42047
SHP.2_pY542.R.C	1	1	1	1	0	1.00703	1.1034	0.994737	1.03506	0.0595061	1.06035	0.916768	0.992447	0.989854	0.0718247	1.21772	1.06845	1.28665	1.19094	0.111538
SHP2.R.V	1	1	1	1	0	0.965369	0.955301	0.959169	0.959946	0.00507842	0.943541	1.02855	0.943754	0.971948	0.0490175	0.966175	1.0279	0.923091	0.972388	0.0526782
SIRP.alpha.R.V	1	1	1	1	0	0.995354	0.945145	0.835642	0.925381	0.0816697	0.835358	1.08496	0.93741	0.952576	0.125489	1.17221	0.832473	0.693864	0.899515	0.246117
SLC1A5.R.C	1	1	1	1	0	1.03724	1.05285	0.825172	0.971754	0.127183	1.02716	1.03661	1.0696	1.04446	0.0222807	1.24801	1.02754	1.18895	1.15483	0.114124
Slfn11.G.C	1	1	1	1	0	0.898414	1.00064	0.887192	0.928749	0.0625142	0.875651	1.08174	1.48118	1.14619	0.307864	1.10794	1.09337	1.36345	1.18825	0.151903
Smac.M.Q	1	1	1	1	0	0.859698	1.03317	0.823572	0.90548	0.112048	0.849524	1.1366	0.963223	0.983117	0.14457	0.931183	0.960139	0.983485	0.958269	0.0262011
Smad1.R.V	1	1	1	1	0	1.02832	1.01583	1.05658	1.03358	0.0208797	0.960021	0.923593	0.963357	0.94899	0.0220578	0.986908	0.976766	1.04735	1.00367	0.038163
Smad3.R.V	1	1	1	1	0	1.02654	1.11001	0.884668	1.00707	0.113924	1.0622	0.979046	1.03786	1.02637	0.0427518	1.16544	1.11855	1.17851	1.15417	0.0315322
Smad4.R.V	1	1	1	1	0	0.953472	0.918937	1.12892	1.00044	0.112598	1.01315	1.12764	0.984772	1.04185	0.0756367	1.2964	1.07663	0.834825	1.06928	0.230874
Snail.M.Q	1	1	1	1	0	0.807006	0.835926	0.899003	0.847312	0.0470432	0.664494	0.941282	0.86033	0.822035	0.142312	0.600388	0.685983	0.609	0.631791	0.0471294
SOD1.M.V	1	1	1	1	0	0.959013	1.03536	0.94664	0.980336	0.0480488	0.906562	1.1268	1.00721	1.01352	0.110254	0.833837	1.06683	0.95119	0.950618	0.116496
SOD2.R.V	1	1	1	1	0	0.946912	1.0124	1.02631	0.995207	0.0423995	1.01759	1.27628	0.951986	1.08195	0.171462	1.10822	1.22588	0.894327	1.07614	0.168087
Sox17.R.V	1	1	1	1	0	0.913788	0.904184	1.0002	0.93939	0.0528806	0.905199	1.11061	1.00007	1.00529	0.102804	0.909873	0.970665	1.02377	0.968103	0.056993
Sox2.R.V	1	1	1	1	0	1.11311	0.987476	0.935382	1.01199	0.091367	1.12636	1.00825	0.909946	1.01485	0.108358	1.37538	1.408	0.996171	1.25985	0.228933
SOX7.R.V	1	1	1	1	0	0.939342	1.02763	0.909728	0.958902	0.0613387	0.968516	1.1453	1.0669	1.06024	0.0885815	1.07814	1.2119	1.0829	1.12431	0.0758875
Src.M.V	1	1	1	1	0	0.922846	1.01104	1.04804	0.993976	0.0643188	0.883093	1.20634	0.93998	1.00981	0.172566	0.855635	0.993778	0.843772	0.897728	0.0833927
Src_pY416.R.V	1	1	1	1	0	0.93018	0.928161	0.955705	0.938016	0.0153529	1.03012	0.914211	0.901821	0.948718	0.0707706	0.921507	1.07013	0.983499	0.991712	0.0746509
Src_pY527.R.V	1	1	1	1	0	1.05522	1.15831	1.60517	1.2729	0.292336	1.27806	0.688577	0.951478	0.972705	0.295315	1.10056	1.07141	1.69566	1.28921	0.352296
Stat1_pY701.R.V	1	1	1	1	0	0.913871	0.929191	0.960979	0.93468	0.0240293	0.994585	1.01128	0.995113	1.00033	0.00948861	0.977865	1.04027	0.992284	1.00347	0.0326714
Stat3.R.C	1	1	1	1	0	1.04315	0.97029	0.910094	0.97451	0.0666266	0.99864	0.915168	0.912219	0.942009	0.0490662	0.915529	0.933218	0.98371	0.944152	0.0353815
Stat3_pY705.R.C	1	1	1	1	0	1.03084	0.913501	0.997036	0.980459	0.060401	1.07669	1.14802	1.01212	1.07894	0.067978	1.62378	1.37306	1.082	1.35961	0.271143
Stat5a.R.V	1	1	1	1	0	0.989267	1.02219	1.02768	1.01305	0.0207774	1.15487	0.660628	0.766141	0.860545	0.260293	0.917899	1.00138	1.1777	1.03233	0.132638
Stathmin.1.R.V	1	1	1	1	0	1.02466	1.0182	0.974759	1.00587	0.027137	0.870446	1.12938	0.947083	0.982303	0.133011	1.00179	0.917472	0.896357	0.938541	0.0557873
STING.R.V	1	1	1	1	0	0.946216	1.07665	1.14894	1.05727	0.10274	0.851352	0.938266	1.06885	0.952823	0.109478	1.03979	0.848088	1.17619	1.02136	0.164824
Syk.M.V	1	1	1	1	0	0.693675	0.899227	1.0299	0.874266	0.169494	0.771446	0.940017	1.12298	0.944814	0.175816	0.72873	0.896357	0.950465	0.858517	0.115609
Synaptophysin.R.C	1	1	1	1	0	0.917507	0.774066	1.02158	0.904383	0.124276	0.938785	1.00341	0.938099	0.960098	0.0375099	1.01044	0.83475	0.914145	0.919779	0.0879818
Tau.M.C	1	1	1	1	0	1.00293	1.04124	0.977465	1.00721	0.0321003	1.04735	1.29808	0.927547	1.09099	0.189082	1.07118	1.36112	0.904132	1.11215	0.231232
TAZ.R.V	1	1	1	1	0	0.970024	1.12426	0.886306	0.993531	0.120707	0.664157	1.2793	1.09254	1.012	0.31538	0.592824	0.608937	1.03551	0.745758	0.251064
TEAD.R.C	1	1	1	1	0	0.913294	0.942143	0.953733	0.93639	0.0208241	0.760804	0.854664	1.07745	0.89764	0.162639	0.752643	0.846672	1.18882	0.929377	0.229547
TFAM.R.V	1	1	1	1	0	0.945325	1.02387	1.10113	1.02344	0.0779046	0.932682	0.91666	0.914093	0.921145	0.0100735	1.01729	0.908271	1.03979	0.988453	0.0703442
TFRC.R.V	1	1	1	1	0	0.905246	0.973692	0.941797	0.940245	0.0342495	0.993352	0.819207	0.887804	0.900121	0.0877238	0.953501	0.826276	0.936353	0.905377	0.069038
TIGAR.R.V	1	1	1	1	0	1.03785	1.04603	0.999063	1.02765	0.0250922	1.04093	0.947967	0.927631	0.972177	0.0604065	1.04238	1.01575	1.02932	1.02915	0.0133143
Transglutaminase.M.V	1	1	1	1	0	1.1433	1.43381	0.745049	1.10739	0.345784	1.01579	1.43631	2.17227	1.54146	0.585366	0.939404	1.7016	2.43071	1.69057	0.745712
TRAP1.M.V	1	1	1	1	0	0.917304	0.979806	0.908915	0.935342	0.0387349	0.885833	1.06273	1.03922	0.995927	0.0960651	0.879751	0.858432	0.986982	0.908388	0.0688937
TRIM24.R.C	1	1	1	1	0	0.917342	0.931016	1.01282	0.953726	0.0516314	0.955155	1.17728	0.947135	1.02652	0.130621	0.97072	1.21999	0.934985	1.0419	0.155261
TRIM25.R.C	1	1	1	1	0	0.92487	1.10795	1.3605	1.13111	0.218737	0.79303	0.862992	1.10211	0.919376	0.162069	0.760504	0.842375	1.24969	0.950855	0.262013
TRIP13.R.V	1	1	1	1	0	0.992633	0.917588	0.936368	0.948863	0.0390516	1.01776	1.04527	1.02943	1.03082	0.0138091	0.936835	1.02595	0.9899	0.984227	0.0448257
TSC1.R.C	1	1	1	1	0	1.05953	1.02405	1.22105	1.10154	0.105008	0.905306	0.95083	0.841668	0.899268	0.0548311	1.0294	0.818932	0.860934	0.903087	0.111384
TTF1.R.V	1	1	1	1	0	1.03541	1.1449	0.965667	1.04866	0.0903465	1.02243	0.969699	1.24113	1.07775	0.143924	1.12879	1.02551	1.33062	1.16164	0.155185
Tuberin.R.V	1	1	1	1	0	1.0517	0.912279	1.30104	1.08834	0.196954	1.16929	0.525637	0.810999	0.835307	0.322512	0.858861	0.737367	1.46111	1.01911	0.387571
Tuberin_pT1462.R.V	1	1	1	1	0	0.994065	0.955725	0.982594	0.977461	0.0196784	1.49182	0.717196	0.984145	1.06439	0.393499	1.03232	1.09052	1.16412	1.09565	0.066049
TUFM.R.V	1	1	1	1	0	0.845433	1.08976	0.668963	0.868051	0.211308	0.423079	1.88156	1.35961	1.22142	0.738996	0.785622	0.993881	0.726873	0.835459	0.140307
Twist.M.C	1	1	1	1	0	0.897511	0.963628	0.989929	0.950356	0.047617	0.912153	1.1137	1.02987	1.01857	0.101247	0.836529	0.938251	0.97185	0.915543	0.0704604
Tyro3.R.V	1	1	1	1	0	1.00798	1.15179	0.85458	1.00478	0.148631	1.07961	1.77715	1.30236	1.38638	0.356281	1.25233	1.34513	1.21116	1.26954	0.0686207
U.Histone.H2B.R.C	1	1	1	1	0	1.49664	1.11817	0.811216	1.14201	0.343336	1.07362	0.870574	0.725523	0.889904	0.17485	1.6994	5.73358	0.577125	2.67003	2.7118
UBAC1.R.V	1	1	1	1	0	0.965603	1.13851	0.874965	0.993026	0.133896	0.932062	1.03047	1.07844	1.01366	0.0746253	1.03212	1.00973	1.218	1.08662	0.114329
UBQLN4.M.C	1	1	1	1	0	0.9383	0.961626	1.14728	1.01574	0.114516	0.983705	0.918078	0.980448	0.960744	0.036985	0.989552	0.916874	0.901966	0.936131	0.0468606
UGT1A.M.V	1	1	1	1	0	0.962489	0.965353	0.978896	0.968912	0.00876375	1.01653	1.12795	1.00612	1.0502	0.0675363	0.903845	1.04796	0.97336	0.975055	0.0720732
ULK1_pS757.R.C	1	1	1	1	0	1.18221	0.992712	1.06317	1.07936	0.0957788	1.12459	0.82286	0.898931	0.948793	0.156923	0.939195	0.769565	0.954697	0.887819	0.102704
UQCRC2.M.C	1	1	1	1	0	0.99744	1.13909	0.799748	0.978758	0.170439	0.945047	1.14393	1.24645	1.11181	0.153247	0.954275	1.04739	1.20351	1.06839	0.125937
UVRAG.R.C	1	1	1	1	0	1.09559	0.960434	1.00513	1.02038	0.0688593	1.04971	0.851376	0.903623	0.934905	0.102803	1.02114	1.00017	0.987474	1.00293	0.017
VASP.R.V	1	1	1	1	0	0.93819	1.05332	0.99155	0.994352	0.057614	0.814625	0.91072	0.894493	0.873279	0.0514402	0.965318	0.909676	0.932674	0.93589	0.0279601
VAV1.R.C	1	1	1	1	0	1.0268	0.960553	1.06841	1.01859	0.0543963	1.03496	0.844348	0.890046	0.923119	0.0995176	1.08114	0.960718	0.969502	1.00379	0.0671353
VEGFR.2.R.V	1	1	1	1	0	0.985025	1.16574	1.09334	1.08137	0.0909509	0.901018	0.9584	1.01177	0.957063	0.0553886	0.958803	0.913657	1.02631	0.966257	0.0566944
VEGFR.2_pY1175.R.C	1	1	1	1	0	0.848668	0.86985	1.01097	0.909828	0.0882275	0.929661	0.992927	0.969432	0.964007	0.0319797	0.915897	1.05035	0.967783	0.978009	0.0678057
VHL.R.C	1	1	1	1	0	0.928035	0.903194	0.965506	0.932245	0.0313687	0.9001	1.07098	0.986973	0.986017	0.0854431	0.916341	0.962251	0.840567	0.906387	0.0614497
VHL.EPPK1.M.C	1	1	1	1	0	0.541897	1.0284	0.908947	0.826416	0.253536	0.587474	1.52178	0.981685	1.03031	0.469047	0.499528	1.34491	0.800312	0.881582	0.428509
Vinculin.M.V	1	1	1	1	0	0.942145	1.08765	1.02713	1.01898	0.0730954	0.8286	1.08548	1.05119	0.988422	0.139468	0.883105	0.898322	1.01463	0.932019	0.0719471
Wee1.R.C	1	1	1	1	0	0.866524	1.10077	1.19549	1.05426	0.169345	0.85147	0.833439	1.06105	0.91532	0.126528	0.789279	0.790219	1.1592	0.912898	0.213301
Wee1_pS642.R.C	1	1	1	1	0	0.917266	0.94031	1.12122	0.992931	0.111696	0.900512	0.775882	1.02305	0.899814	0.123584	0.904033	0.83136	1.08088	0.938757	0.128333
WIPI1.R.C	1	1	1	1	0	1.13441	1.30242	0.737583	1.05814	0.290041	1.20972	1.50971	1.23414	1.31786	0.166596	1.29429	1.48256	1.38752	1.38812	0.0941407
WIPI2.R.C	1	1	1	1	0	1.10382	0.916056	1.16316	1.06101	0.128993	1.20899	0.707263	0.915418	0.943892	0.252075	1.22195	0.891233	1.2655	1.12623	0.204672
WTAP.R.V	1	1	1	1	0	0.931632	1.04203	0.903983	0.959215	0.0730406	0.900162	1.76406	1.00758	1.22393	0.470836	1.31324	1.59006	0.929924	1.27774	0.331498
XBP.1.G.C	1	1	1	1	0	0.956543	1.06036	0.913919	0.976939	0.0753188	0.989058	1.18716	1.4034	1.1932	0.207235	0.928599	1.04494	1.2889	1.08748	0.183876
XIAP.R.C	1	1	1	1	0	1.05961	0.982138	1.06233	1.03469	0.0455349	1.02235	0.911705	1.00039	0.978148	0.0585792	0.985055	0.833975	1.05885	0.959293	0.114629
XPA.M.V	1	1	1	1	0	0.895485	0.875839	1.01653	0.929286	0.0761943	0.825264	1.04479	1.06383	0.977964	0.132584	0.799842	0.980388	0.934363	0.904864	0.0938183
XPF.R.C	1	1	1	1	0	0.931722	0.922268	0.974989	0.942993	0.0281095	0.947992	1.03883	0.944356	0.977059	0.0535257	0.83661	0.88193	0.951243	0.889927	0.0577333
XRCC1.R.C	1	1	1	1	0	0.893569	1.03002	0.915656	0.946414	0.0732394	0.931061	1.21338	1.07195	1.07213	0.141159	0.880678	1.13302	1.09362	1.03577	0.135752
YAP.R.C	1	1	1	1	0	0.937001	0.945086	0.977479	0.953189	0.0214211	0.955261	1.25173	0.879224	1.02874	0.196826	0.916989	1.1348	0.81684	0.956209	0.162567
YAP_pS127.R.V	1	1	1	1	0	0.984588	0.902618	0.830428	0.905878	0.0771314	0.912532	1.13889	0.795841	0.949088	0.174422	1.2276	1.09237	0.735519	1.0185	0.254221
YB1_pS102.R.V	1	1	1	1	0	0.906093	1.04037	0.937992	0.961485	0.0701538	0.840225	1.03165	0.938366	0.936748	0.0957248	1.09215	0.867434	1.03868	0.999421	0.117391
YES1.R.V	1	1	1	1	0	0.962582	1.01377	0.910119	0.962157	0.0518258	1.00047	1.06972	0.982114	1.01744	0.0462038	0.975637	0.995039	0.938127	0.969601	0.0289323
YTHDF2.R.V	1	1	1	1	0	1.13804	1.21707	0.871551	1.07556	0.181038	1.07059	1.20647	1.25765	1.17824	0.096673	1.1647	1.21846	1.24636	1.20984	0.0415088
YTHDF3.R.C	1	1	1	1	0	1.0486	1.03693	0.874595	0.986708	0.0972672	1.00904	1.18614	1.10804	1.10108	0.0887559	1.00321	1.08237	1.00971	1.03176	0.0439502
ZAP.70.R.V	1	1	1	1	0	0.889423	0.91178	1.05404	0.951747	0.0892893	1.01248	0.976667	0.882619	0.957256	0.0670728	0.954606	0.893584	0.817089	0.888426	0.0689033
ZEB1.R.V	1	1	1	1	0	0.81617	0.89314	0.967429	0.892246	0.0756333	0.854017	1.11418	0.923512	0.963902	0.134701	0.925463	1.02223	0.93623	0.961307	0.0530324
