# Supplementary material for: Structure-based design of CDC42 effector interaction inhibitors for the treatment of cancer
Source: Cell Rep. Author manuscript; Available in PMC 2022 May 24. (PMC9127750; doi:10.1016/j.celrep.2022.110641)
Supplement: 4 [file NIHMS1795991-supplement-4.xlsx]

## Sheet: Table_S7
Significance between 0 uM vs 5 uM	Avg_norm_0	Avg_norm_5	Avg_norm_10	Avg_norm_20	P value	Mean of 0 uM_normLinear_value	Mean of 5 uM_normLinear_value	Difference	SE of difference	t ratio	df
Aurora.ABC_pT288_pT232_pT198.R.C	1	0.855	1.117	0.934	0.013	1.028	0.876	0.1518	0.03573	4.248	4
ERCC5.R.C	1	1.084	0.962	1.11	0.024	0.9148	0.9913	-0.07646	0.02149	3.558	4
Ambra1_pS52.R.C	1	0.9	0.981	1.009	0.027	1.051	0.946	0.1048	0.03089	3.394	4
Glucocorticoid.Receptor.R.V	1	1.053	1.119	1.17	0.039	0.9679	1.019	-0.05066	0.01673	3.029	4
cdc25C.R.V	1	0.901	0.849	0.832	0.041	1.057	0.9513	0.1055	0.03561	2.962	4
E.Cadherin.R.V	1	0.851	0.939	0.854	0.047	1.132	0.9566	0.1751	0.06153	2.845	4
Src_pY416.R.V	1	1.273	0.973	1.289	0.047	1.044	0.9787	0.06494	0.0229	2.836	4
CDT1.R.V	1	0.908	0.925	0.857	0.002	1.133	1.028	0.1047	0.01544	6.782	4
Rad51.R.C	1	0.829	0.893	0.776	0.025	1.217	1.005	0.2123	0.06107	3.475	4
p70.S6K1.R.V	1	1.109	1.024	1.144	0.033	0.8992	0.9979	-0.09879	0.03085	3.202	4
Snail.M.Q	1	0.847	0.822	0.632	0.021	1.196	1.012	0.184	0.04993	3.685	4
Significance between 0 uM vs 10 uM	Avg_norm_0	Avg_norm_5	Avg_norm_10	Avg_norm_20	P value	Mean of 0 uM_normLinear_value	Mean of 10 uM_normLinear_value	Difference	SE of difference	t ratio	df
GSK.3B.R.C	1	0.937	1.031	0.925	0.017	1.02	0.9173	0.1029	0.02631	3.91	4
Raptor.R.V	1	0.97	0.889	0.916	0.021	1.058	0.9393	0.1186	0.03209	3.695	4
VASP.R.V	1	0.994	0.873	0.936	0.027	1.017	0.8869	0.13	0.03814	3.408	4
Snail.M.Q	1	0.847	0.822	0.632	0.049	1.196	0.9767	0.2195	0.07875	2.788	4
S6_pS235_S236.R.V	1	0.991	0.545	0.265	0.003	1.323	0.7127	0.6098	0.09074	6.721	4
Gli3.R.C	1	1.056	1.134	1.301	0.014	0.8575	0.9714	-0.1139	0.02744	4.149	4
WIPI1.R.C	1	1.058	1.318	1.388	0.024	0.852	1.121	-0.2689	0.07558	3.558	4
c.IAP2.R.C	1	1.037	1.057	1.1	0.024	0.9673	1.022	-0.05501	0.01551	3.547	4
P.Cadherin.R.C	1	1.185	1.101	1.346	0.041	0.8852	0.9725	-0.08731	0.02939	2.971	4
eEF2K.R.V	1	1.217	1.492	1.639	0.045	0.9028	1.073	-0.1705	0.0591	2.885	4
S6_pS240_S244.R.V	1	0.838	0.504	0.24	0.046	2.07	0.9563	1.114	0.3896	2.858	4
PYGB.R.V	1	0.982	1.144	1.214	0.046	0.8949	1.021	-0.1259	0.04411	2.853	4
Significance between 0 uM vs 20 uM	Avg_norm_0	Avg_norm_5	Avg_norm_10	Avg_norm_20	P value	Mean of 0 uM_normLinear_value	Mean of 20 uM_normLinear_value	Difference	SE of difference	t ratio	df
Merlin.R.C	1	1.018	1.14	1.326	0.003	0.8719	1.156	-0.2846	0.04431	6.423	4
Lck.R.V	1	1.01	1.067	1.304	0.004	0.9134	1.187	-0.2737	0.04595	5.957	4
p27_pT157.R.C	1	1.081	1.162	1.392	0.004	0.8717	1.214	-0.3427	0.0591	5.799	4
MMP14.R.V	1	1.177	1.251	1.655	0.005	0.8147	1.321	-0.5062	0.08895	5.691	4
MIG6.R.V	1	0.939	0.937	0.907	0.006	1.09	0.9886	0.1018	0.01891	5.381	4
MSH6.R.C	1	1.056	1.139	1.329	0.006	0.8752	1.164	-0.2888	0.05439	5.309	4
CD2.M.C	1	0.984	1.007	1.108	0.006	1.075	0.9363	0.1384	0.02644	5.235	4
MACC1.R.V	1	0.959	0.988	0.888	0.007	1.078	1.008	0.07028	0.01372	5.12	4
PR.R.V	1	1.007	1.026	1.154	0.009	1.077	0.9556	0.1218	0.02557	4.762	4
Smad3.R.V	1	1.035	0.99	1.191	0.009	0.9547	1.101	-0.1464	0.03131	4.676	4
SHP.2_pY542.R.C	1	1.035	0.99	1.191	0.012	0.9072	1.076	-0.1689	0.03911	4.317	4
EGFR.R.V	1	1.03	0.975	1.132	0.013	0.9538	1.079	-0.1255	0.02928	4.289	4
PRAS40_pT246.R.V	1	1.088	1.016	1.17	0.014	0.9422	1.102	-0.1598	0.03791	4.215	4
N.Ras.M.V	1	0.979	0.937	0.878	0.014	1.058	0.9282	0.13	0.03087	4.21	4
CD171.M.V	1	0.783	0.831	0.712	0.019	1.08	0.7622	0.3174	0.08361	3.796	4
MDM2_pS166.R.V	1	1.023	1.14	1.398	0.02	0.8792	1.23	-0.3511	0.09421	3.727	4
CD45.M.V	1	0.967	0.964	0.902	0.021	1.063	0.9575	0.1054	0.0287	3.672	4
CD31.M.V	1	0.951	0.96	0.916	0.025	1.08	0.9882	0.09157	0.0262	3.496	4
Chk1_pS345.R.C	1	1.036	1.019	1.17	0.028	0.9459	1.107	-0.1608	0.04759	3.379	4
CD134.R.V	1	0.971	0.97	0.946	0.029	1.051	0.9938	0.05761	0.01733	3.324	4
Rad50.R.V	1	1.08	1.091	1.164	0.03	0.9096	1.053	-0.1432	0.04334	3.304	4
MAPK_pT202_Y204.R.C	1	0.869	0.758	0.567	0.031	1.265	0.6767	0.5884	0.1812	3.248	4
DAPK1_pS308.M.C	1	1.256	1.809	2.076	0.033	0.63	1.208	-0.5783	0.1814	3.189	4
EGFR_pY1068.R.C	1	0.934	0.957	0.914	0.036	1.064	0.9714	0.09275	0.02974	3.119	4
CD29.M.V	1	0.963	0.953	0.892	0.038	1.067	0.9508	0.1162	0.03814	3.047	4
CD74.M.V	1	0.927	0.969	0.926	0.044	1.079	0.9979	0.08065	0.02773	2.908	4
HSP27.M.C	1	0.932	0.958	0.811	0.047	1.078	0.8641	0.2143	0.07537	2.843	4
Src.M.V	1	0.994	1.01	0.898	0.048	1.074	0.9617	0.1125	0.04006	2.808	4
FABP5.R.C	1	0.959	1.237	1.251	0.05	0.8295	1.025	-0.1959	0.07047	2.78	4
S6_pS235_S236.R.V	1	0.991	0.545	0.265	0.002	1.323	0.3386	0.9839	0.1422	6.917	4
Gli3.R.C	1	1.056	1.134	1.301	0.006	0.8575	1.116	-0.2584	0.04837	5.342	4
WIPI1.R.C	1	1.058	1.318	1.388	<0.001	0.852	1.181	-0.3288	0.03632	9.051	4
c.IAP2.R.C	1	1.037	1.057	1.1	0.021	0.9673	1.063	-0.09603	0.02588	3.711	4
P.Cadherin.R.C	1	1.185	1.101	1.346	0.003	0.8852	1.19	-0.3044	0.04779	6.37	4
eEF2K.R.V	1	1.024	1.201	1.409	0.027	0.9028	1.262	-0.3596	0.1055	3.408	4
S6_pS240_S244.R.V	1	0.838	0.504	0.24	0.016	2.07	0.423	1.647	0.4095	4.021	4
PYGB.R.V	1	0.982	1.144	1.214	0.017	0.8949	1.08	-0.1853	0.04666	3.971	4
Snail.M.Q	1	0.847	0.822	0.632	<0.001	1.196	0.7541	0.442	0.04597	9.617	4
