# Supplementary material for: Structure-based design of CDC42 effector interaction inhibitors for the treatment of cancer
Source: Cell Rep. Author manuscript; Available in PMC 2022 May 24. (PMC9127750; doi:10.1016/j.celrep.2022.110641)
Supplement: 5 [file NIHMS1795991-supplement-5.xlsx]

## Sheet: Table_S8
Gene_id	0 uM WM3248	4 uM WM3248	6 uM WM3248	log2FC_0vs6	p-value_0vs6	q-value_0vs6	Gene symbol
XLOC_011418	73.7118	9.07928	1.83539	-5.32773	5e-05	0.00149071	SNHG25	SNORA76C	SNORD104
XLOC_011418	73.7118	9.07928	1.83539	-5.32773	5e-05	0.00149071	SNHG25	SNORA76C	SNORD104
XLOC_016847	3.61839	1.02853	0.375338	-3.26908	5e-05	0.00149071	MPP4
XLOC_016847	3.61839	1.02853	0.375338	-3.26908	5e-05	0.00149071	MPP4
XLOC_025892	28.6052	5.59581	3.66838	-2.96306	5e-05	0.00149071	CCT6P1	LOC441242	SNORA22
XLOC_025892	28.6052	5.59581	3.66838	-2.96306	5e-05	0.00149071	CCT6P1	LOC441242	SNORA22
XLOC_002940	3.40094	1.77802	0.486243	-2.80618	5e-05	0.00149071	1
XLOC_002940	3.40094	1.77802	0.486243	-2.80618	5e-05	0.00149071	1
XLOC_002940	3.40094	1.77802	0.486243	-2.80618	5e-05	0.00149071	1
XLOC_029817	3.29616	1.06242	0.509201	-2.69448	0.00095	0.0166348	LINC00892
XLOC_029817	3.29616	1.06242	0.509201	-2.69448	0.00095	0.0166348	LINC00892
XLOC_006046	2.73745	0.540328	0.432325	-2.66264	5e-05	0.00149071	NR1H4
XLOC_006046	2.73745	0.540328	0.432325	-2.66264	5e-05	0.00149071	NR1H4
XLOC_019429	2.93785	0.881921	0.500178	-2.55425	5e-05	0.00149071	PHLDB2	PLCXD2
XLOC_019429	2.93785	0.881921	0.500178	-2.55425	5e-05	0.00149071	PHLDB2	PLCXD2
XLOC_026167	2.71966	0.686957	0.503649	-2.43294	5e-05	0.00149071	CPA4
XLOC_026167	2.71966	0.686957	0.503649	-2.43294	5e-05	0.00149071	CPA4
XLOC_003604	1.95187	0.942068	0.368712	-2.40429	5e-05	0.00149071	ANKRD1
XLOC_003604	1.95187	0.942068	0.368712	-2.40429	5e-05	0.00149071	ANKRD1
XLOC_003604	1.95187	0.942068	0.368712	-2.40429	5e-05	0.00149071	ANKRD1
XLOC_024224	57.7394	25.0518	11.0372	-2.38718	5e-05	0.00149071	CTGF
XLOC_024224	57.7394	25.0518	11.0372	-2.38718	5e-05	0.00149071	CTGF
XLOC_026166	3.33513	0.659729	0.644918	-2.37055	0.0023	0.0318981	CPA2
XLOC_026166	3.33513	0.659729	0.644918	-2.37055	0.0023	0.0318981	CPA2
XLOC_017702	17.2131	5.27018	3.36391	-2.3553	5e-05	0.00149071	TGM2
XLOC_017702	17.2131	5.27018	3.36391	-2.3553	5e-05	0.00149071	TGM2
XLOC_018383	15.0591	5.14433	3.05499	-2.3014	5e-05	0.00149071	SERPIND1
XLOC_018383	15.0591	5.14433	3.05499	-2.3014	5e-05	0.00149071	SERPIND1
XLOC_003307	1.92128	0.565663	0.397754	-2.27212	5e-05	0.00149071	-
XLOC_003307	1.92128	0.565663	0.397754	-2.27212	5e-05	0.00149071	-
XLOC_003307	1.92128	0.565663	0.397754	-2.27212	5e-05	0.00149071	-
XLOC_006498	1.52674	0.718738	0.324208	-2.23546	5e-05	0.00149071	KRT80
XLOC_006498	1.52674	0.718738	0.324208	-2.23546	5e-05	0.00149071	KRT80
XLOC_005992	0.731315	0.230375	0.156873	-2.2209	5e-05	0.00149071	OTOGL
XLOC_005992	0.731315	0.230375	0.156873	-2.2209	5e-05	0.00149071	OTOGL
XLOC_026420	4.41036	1.94269	0.98962	-2.15595	5e-05	0.00149071	TRIL
XLOC_026420	4.41036	1.94269	0.98962	-2.15595	5e-05	0.00149071	TRIL
XLOC_009558	5.55654	2.35049	1.24918	-2.15321	5e-05	0.00149071	-
XLOC_009558	5.55654	2.35049	1.24918	-2.15321	5e-05	0.00149071	-
XLOC_020734	2.22577	0.839468	0.508869	-2.12894	5e-05	0.00149071	LIMCH1
XLOC_020734	2.22577	0.839468	0.508869	-2.12894	5e-05	0.00149071	LIMCH1
XLOC_012986	0.997392	0.37368	0.237246	-2.07178	0.00195	0.0283544	-
XLOC_012986	0.997392	0.37368	0.237246	-2.07178	0.00195	0.0283544	-
XLOC_016326	3.36418	1.48506	0.811363	-2.05184	5e-05	0.00149071	LOC102723854
XLOC_016326	3.36418	1.48506	0.811363	-2.05184	5e-05	0.00149071	LOC102723854
XLOC_002040	2.8249	1.24455	0.692592	-2.02812	5e-05	0.00149071	GJA5
XLOC_002040	2.8249	1.24455	0.692592	-2.02812	5e-05	0.00149071	GJA5
XLOC_002040	2.8249	1.24455	0.692592	-2.02812	5e-05	0.00149071	GJA5
XLOC_003200	0.821284	0.333602	0.20454	-2.0055	0.00015	0.00377617	PLEKHS1
XLOC_003200	0.821284	0.333602	0.20454	-2.0055	0.00015	0.00377617	PLEKHS1
XLOC_003200	0.821284	0.333602	0.20454	-2.0055	0.00015	0.00377617	PLEKHS1
XLOC_020958	4.44317	2.06572	1.11347	-1.99652	5e-05	0.00149071	SYNPO2
XLOC_020958	4.44317	2.06572	1.11347	-1.99652	5e-05	0.00149071	SYNPO2
XLOC_026369	0.876108	0.236684	0.221459	-1.98407	0.0025	0.0339443	SOSTDC1
XLOC_026369	0.876108	0.236684	0.221459	-1.98407	0.0025	0.0339443	SOSTDC1
XLOC_027378	5.02612	1.55593	1.27324	-1.98094	5e-05	0.00149071	DCSTAMP
XLOC_027378	5.02612	1.55593	1.27324	-1.98094	5e-05	0.00149071	DCSTAMP
XLOC_021809	81.1931	28.9236	20.6077	-1.97817	5e-05	0.00149071	FST
XLOC_021809	81.1931	28.9236	20.6077	-1.97817	5e-05	0.00149071	FST
XLOC_007481	3.60972	1.7336	0.918057	-1.97523	5e-05	0.00149071	PCDH20
XLOC_007481	3.60972	1.7336	0.918057	-1.97523	5e-05	0.00149071	PCDH20
XLOC_004369	3.48622	1.5744	0.890211	-1.96944	5e-05	0.00149071	-
XLOC_004369	3.48622	1.5744	0.890211	-1.96944	5e-05	0.00149071	-
XLOC_020959	4.61331	2.44262	1.1985	-1.94457	5e-05	0.00149071	MYOZ2
XLOC_020959	4.61331	2.44262	1.1985	-1.94457	5e-05	0.00149071	MYOZ2
XLOC_007761	1.75246	0.728137	0.464164	-1.91668	5e-05	0.00149071	-
XLOC_007761	1.75246	0.728137	0.464164	-1.91668	5e-05	0.00149071	-
XLOC_019163	1.23729	0.538186	0.332206	-1.89703	5e-05	0.00149071	ARPP21
XLOC_019163	1.23729	0.538186	0.332206	-1.89703	5e-05	0.00149071	ARPP21
XLOC_027302	1.5088	0.614656	0.405376	-1.89606	5e-05	0.00149071	PKIA
XLOC_027302	1.5088	0.614656	0.405376	-1.89606	5e-05	0.00149071	PKIA
XLOC_026586	2.29097	1.13649	0.640266	-1.83922	5e-05	0.00149071	FGL2
XLOC_026586	2.29097	1.13649	0.640266	-1.83922	5e-05	0.00149071	FGL2
XLOC_001068	22.2212	10.0777	6.26036	-1.82762	5e-05	0.00149071	RGS2
XLOC_001068	22.2212	10.0777	6.26036	-1.82762	5e-05	0.00149071	RGS2
XLOC_001068	22.2212	10.0777	6.26036	-1.82762	5e-05	0.00149071	RGS2
XLOC_025853	0.560104	0.278208	0.159323	-1.81374	5e-05	0.00149071	ABCA13
XLOC_025853	0.560104	0.278208	0.159323	-1.81374	5e-05	0.00149071	ABCA13
XLOC_002351	15.9148	7.45303	4.58022	-1.79688	5e-05	0.00149071	FAM129A
XLOC_002351	15.9148	7.45303	4.58022	-1.79688	5e-05	0.00149071	FAM129A
XLOC_002351	15.9148	7.45303	4.58022	-1.79688	5e-05	0.00149071	FAM129A
XLOC_000558	22.777	14.0141	6.61221	-1.78437	5e-05	0.00149071	CYR61
XLOC_000558	22.777	14.0141	6.61221	-1.78437	5e-05	0.00149071	CYR61
XLOC_000558	22.777	14.0141	6.61221	-1.78437	5e-05	0.00149071	CYR61
XLOC_029951	5.00266	2.49282	1.4972	-1.74042	5e-05	0.00149071	FANCB
XLOC_029951	5.00266	2.49282	1.4972	-1.74042	5e-05	0.00149071	FANCB
XLOC_000735	1.70887	0.819351	0.517202	-1.72424	5e-05	0.00149071	FAM72D
XLOC_000735	1.70887	0.819351	0.517202	-1.72424	5e-05	0.00149071	FAM72D
XLOC_000735	1.70887	0.819351	0.517202	-1.72424	5e-05	0.00149071	FAM72D
XLOC_000707	1.55672	0.669203	0.474193	-1.71497	5e-05	0.00149071	FAM46C
XLOC_000707	1.55672	0.669203	0.474193	-1.71497	5e-05	0.00149071	FAM46C
XLOC_000707	1.55672	0.669203	0.474193	-1.71497	5e-05	0.00149071	FAM46C
XLOC_028335	2.11583	1.18553	0.648271	-1.70655	5e-05	0.00149071	MAMDC2
XLOC_028335	2.11583	1.18553	0.648271	-1.70655	5e-05	0.00149071	MAMDC2
XLOC_022726	6.46059	3.11302	1.98502	-1.70251	5e-05	0.00149071	SH3TC2
XLOC_022726	6.46059	3.11302	1.98502	-1.70251	5e-05	0.00149071	SH3TC2
XLOC_025796	0.94611	0.288406	0.299543	-1.65925	0.0006	0.0116163	AQP1
XLOC_025796	0.94611	0.288406	0.299543	-1.65925	0.0006	0.0116163	AQP1
XLOC_028350	2.39678	1.10506	0.761723	-1.65376	5e-05	0.00149071	GCNT1
XLOC_028350	2.39678	1.10506	0.761723	-1.65376	5e-05	0.00149071	GCNT1
XLOC_002439	1.84941	0.976111	0.60178	-1.61976	0.0001	0.00267347	CTSE
XLOC_002439	1.84941	0.976111	0.60178	-1.61976	0.0001	0.00267347	CTSE
XLOC_002439	1.84941	0.976111	0.60178	-1.61976	0.0001	0.00267347	CTSE
XLOC_016889	0.655985	0.216963	0.214322	-1.61388	0.00055	0.01081	-
XLOC_016889	0.655985	0.216963	0.214322	-1.61388	0.00055	0.01081	-
XLOC_004188	12.4884	6.78425	4.08649	-1.61166	5e-05	0.00149071	FAM111B
XLOC_004188	12.4884	6.78425	4.08649	-1.61166	5e-05	0.00149071	FAM111B
XLOC_004188	12.4884	6.78425	4.08649	-1.61166	5e-05	0.00149071	FAM111B
XLOC_002341	4.84488	2.45861	1.59459	-1.60328	5e-05	0.00149071	RGS16
XLOC_002341	4.84488	2.45861	1.59459	-1.60328	5e-05	0.00149071	RGS16
XLOC_002341	4.84488	2.45861	1.59459	-1.60328	5e-05	0.00149071	RGS16
XLOC_025813	50.9525	26.3657	16.7931	-1.60129	5e-05	0.00149071	ANLN
XLOC_025813	50.9525	26.3657	16.7931	-1.60129	5e-05	0.00149071	ANLN
XLOC_015619	6.68788	2.57734	2.20727	-1.59928	0.00175	0.0261912	MIR4435-1
XLOC_015619	6.68788	2.57734	2.20727	-1.59928	0.00175	0.0261912	MIR4435-1
XLOC_019169	2.45677	1.12018	0.814683	-1.59245	5e-05	0.00149071	ITGA9
XLOC_019169	2.45677	1.12018	0.814683	-1.59245	5e-05	0.00149071	ITGA9
XLOC_011334	74.2178	48.0611	24.7683	-1.58327	5e-05	0.00149071	NGFR
XLOC_011334	74.2178	48.0611	24.7683	-1.58327	5e-05	0.00149071	NGFR
XLOC_002002	7.01597	3.76311	2.35005	-1.57795	5e-05	0.00149071	FAM72B
XLOC_002002	7.01597	3.76311	2.35005	-1.57795	5e-05	0.00149071	FAM72B
XLOC_002002	7.01597	3.76311	2.35005	-1.57795	5e-05	0.00149071	FAM72B
XLOC_013012	2.55493	1.42817	0.861652	-1.56811	5e-05	0.00149071	DSEL
XLOC_013012	2.55493	1.42817	0.861652	-1.56811	5e-05	0.00149071	DSEL
XLOC_028904	1.12248	0.51327	0.379582	-1.5642	0.0013	0.0210542	-
XLOC_028904	1.12248	0.51327	0.379582	-1.5642	0.0013	0.0210542	-
XLOC_003643	200.827	91.2563	68.3114	-1.55575	5e-05	0.00149071	LOXL4
XLOC_003643	200.827	91.2563	68.3114	-1.55575	5e-05	0.00149071	LOXL4
XLOC_003643	200.827	91.2563	68.3114	-1.55575	5e-05	0.00149071	LOXL4
XLOC_020834	2.14232	0.783351	0.735549	-1.54228	0.00025	0.00573891	AREG
XLOC_020834	2.14232	0.783351	0.735549	-1.54228	0.00025	0.00573891	AREG
XLOC_029961	1.0319	0.491971	0.354669	-1.54075	0.0002	0.00481255	-
XLOC_029961	1.0319	0.491971	0.354669	-1.54075	0.0002	0.00481255	-
XLOC_020491	3.17545	1.10203	1.10613	-1.52144	0.00215	0.0303359	-
XLOC_020491	3.17545	1.10203	1.10613	-1.52144	0.00215	0.0303359	-
XLOC_012159	3.58355	1.75457	1.26264	-1.50495	5e-05	0.00149071	BRIP1
XLOC_012159	3.58355	1.75457	1.26264	-1.50495	5e-05	0.00149071	BRIP1
XLOC_009423	6.81951	3.49603	2.41728	-1.49628	5e-05	0.00149071	SEMA7A
XLOC_009423	6.81951	3.49603	2.41728	-1.49628	5e-05	0.00149071	SEMA7A
XLOC_016597	12.7924	6.75432	4.53583	-1.49584	5e-05	0.00149071	CKAP2L
XLOC_016597	12.7924	6.75432	4.53583	-1.49584	5e-05	0.00149071	CKAP2L
XLOC_022388	1.79192	0.913975	0.6359	-1.49464	5e-05	0.00149071	LIFR
XLOC_022388	1.79192	0.913975	0.6359	-1.49464	5e-05	0.00149071	LIFR
XLOC_029423	0.728361	0.310186	0.261257	-1.47918	5e-05	0.00149071	NHS
XLOC_029423	0.728361	0.310186	0.261257	-1.47918	5e-05	0.00149071	NHS
XLOC_026896	2.12159	1.12697	0.76876	-1.46454	5e-05	0.00149071	XRCC2
XLOC_026896	2.12159	1.12697	0.76876	-1.46454	5e-05	0.00149071	XRCC2
XLOC_015792	3.67872	1.2921	1.33486	-1.46252	5e-05	0.00149071	-
XLOC_015792	3.67872	1.2921	1.33486	-1.46252	5e-05	0.00149071	-
XLOC_023773	5.54497	3.07276	2.02102	-1.45609	5e-05	0.00149071	FAM65B
XLOC_023773	5.54497	3.07276	2.02102	-1.45609	5e-05	0.00149071	FAM65B
XLOC_019219	3.99889	2.30839	1.46827	-1.44548	5e-05	0.00149071	KIF15
XLOC_019219	3.99889	2.30839	1.46827	-1.44548	5e-05	0.00149071	KIF15
XLOC_009557	1.19583	0.565061	0.442942	-1.43283	5e-05	0.00149071	-
XLOC_009557	1.19583	0.565061	0.442942	-1.43283	5e-05	0.00149071	-
XLOC_029679	3.98877	2.33124	1.48431	-1.42616	5e-05	0.00149071	CENPI
XLOC_029679	3.98877	2.33124	1.48431	-1.42616	5e-05	0.00149071	CENPI
XLOC_029469	8.67507	3.68606	3.23258	-1.42419	5e-05	0.00149071	SYTL5
XLOC_029469	8.67507	3.68606	3.23258	-1.42419	5e-05	0.00149071	SYTL5
XLOC_006866	8.24124	4.24356	3.07481	-1.42236	5e-05	0.00149071	THRIL
XLOC_006866	8.24124	4.24356	3.07481	-1.42236	5e-05	0.00149071	THRIL
XLOC_009034	76.9154	41.4917	28.7927	-1.41757	5e-05	0.00149071	CEMIP
XLOC_009034	76.9154	41.4917	28.7927	-1.41757	5e-05	0.00149071	CEMIP
XLOC_027912	16.4013	9.08634	6.18157	-1.40776	5e-05	0.00149071	ATAD2
XLOC_027912	16.4013	9.08634	6.18157	-1.40776	5e-05	0.00149071	ATAD2
XLOC_010535	22.6002	13.168	8.53583	-1.40473	5e-05	0.00149071	SHCBP1
XLOC_010535	22.6002	13.168	8.53583	-1.40473	5e-05	0.00149071	SHCBP1
XLOC_003995	1.47907	0.772651	0.559228	-1.40318	5e-05	0.00149071	MICAL2
XLOC_003995	1.47907	0.772651	0.559228	-1.40318	5e-05	0.00149071	MICAL2
XLOC_003995	1.47907	0.772651	0.559228	-1.40318	5e-05	0.00149071	MICAL2
XLOC_002811	10.2968	5.87442	3.89498	-1.40252	5e-05	0.00149071	MCM10
XLOC_002811	10.2968	5.87442	3.89498	-1.40252	5e-05	0.00149071	MCM10
XLOC_002811	10.2968	5.87442	3.89498	-1.40252	5e-05	0.00149071	MCM10
XLOC_021480	4.13365	2.22317	1.56655	-1.39982	5e-05	0.00149071	PCDH18
XLOC_021480	4.13365	2.22317	1.56655	-1.39982	5e-05	0.00149071	PCDH18
XLOC_011912	74.6093	39.2406	28.3184	-1.39761	5e-05	0.00149071	TOP2A
XLOC_011912	74.6093	39.2406	28.3184	-1.39761	5e-05	0.00149071	TOP2A
XLOC_002378	10.7623	5.64441	4.08677	-1.39695	5e-05	0.00149071	KIF14
XLOC_002378	10.7623	5.64441	4.08677	-1.39695	5e-05	0.00149071	KIF14
XLOC_002378	10.7623	5.64441	4.08677	-1.39695	5e-05	0.00149071	KIF14
XLOC_026813	5.97785	3.35617	2.27373	-1.39456	5e-05	0.00149071	FAM180A
XLOC_026813	5.97785	3.35617	2.27373	-1.39456	5e-05	0.00149071	FAM180A
XLOC_004039	2.32683	1.30914	0.88853	-1.38887	5e-05	0.00149071	ANO3
XLOC_004039	2.32683	1.30914	0.88853	-1.38887	5e-05	0.00149071	ANO3
XLOC_004039	2.32683	1.30914	0.88853	-1.38887	5e-05	0.00149071	ANO3
XLOC_007773	1.58303	0.803058	0.607173	-1.3825	5e-05	0.00149071	AKAP6
XLOC_007773	1.58303	0.803058	0.607173	-1.3825	5e-05	0.00149071	AKAP6
XLOC_021407	7.31782	3.86165	2.82055	-1.37544	5e-05	0.00149071	CENPE
XLOC_021407	7.31782	3.86165	2.82055	-1.37544	5e-05	0.00149071	CENPE
XLOC_027740	5.80695	3.10316	2.24564	-1.37066	5e-05	0.00149071	MYBL1
XLOC_027740	5.80695	3.10316	2.24564	-1.37066	5e-05	0.00149071	MYBL1
XLOC_021807	4.72979	2.39106	1.83275	-1.36777	5e-05	0.00149071	ITGA2
XLOC_021807	4.72979	2.39106	1.83275	-1.36777	5e-05	0.00149071	ITGA2
XLOC_028489	1.60866	0.808917	0.623547	-1.36728	5e-05	0.00149071	-
XLOC_028489	1.60866	0.808917	0.623547	-1.36728	5e-05	0.00149071	-
XLOC_004440	10.0285	5.9746	3.89377	-1.36486	5e-05	0.00149071	DDIAS
XLOC_004440	10.0285	5.9746	3.89377	-1.36486	5e-05	0.00149071	DDIAS
XLOC_004066	0.864416	0.401953	0.336987	-1.35903	5e-05	0.00149071	EHF
XLOC_004066	0.864416	0.401953	0.336987	-1.35903	5e-05	0.00149071	EHF
XLOC_004066	0.864416	0.401953	0.336987	-1.35903	5e-05	0.00149071	EHF
XLOC_004536	3.76816	2.10958	1.47725	-1.35095	5e-05	0.00149071	-
XLOC_004536	3.76816	2.10958	1.47725	-1.35095	5e-05	0.00149071	-
XLOC_012117	3.69234	1.92987	1.45251	-1.34599	0.0001	0.00267347	TMEM100
XLOC_012117	3.69234	1.92987	1.45251	-1.34599	0.0001	0.00267347	TMEM100
XLOC_020124	9.65761	5.52621	3.80696	-1.34303	5e-05	0.00149071	KIAA1524
XLOC_020124	9.65761	5.52621	3.80696	-1.34303	5e-05	0.00149071	KIAA1524
XLOC_007124	1.19839	0.607647	0.472535	-1.3426	5e-05	0.00149071	CYSLTR2
XLOC_007124	1.19839	0.607647	0.472535	-1.3426	5e-05	0.00149071	CYSLTR2
XLOC_024138	6.32701	3.2552	2.50209	-1.33839	5e-05	0.00149071	MMS22L
XLOC_024138	6.32701	3.2552	2.50209	-1.33839	5e-05	0.00149071	MMS22L
XLOC_018188	401.619	210.104	159.611	-1.33127	5e-05	0.00149071	RCAN1
XLOC_018188	401.619	210.104	159.611	-1.33127	5e-05	0.00149071	RCAN1
XLOC_022133	2.53552	1.06636	1.00937	-1.32883	5e-05	0.00149071	LOC255187
XLOC_022133	2.53552	1.06636	1.00937	-1.32883	5e-05	0.00149071	LOC255187
XLOC_001813	11.7175	6.55691	4.67756	-1.32484	5e-05	0.00149071	DEPDC1
XLOC_001813	11.7175	6.55691	4.67756	-1.32484	5e-05	0.00149071	DEPDC1
XLOC_001813	11.7175	6.55691	4.67756	-1.32484	5e-05	0.00149071	DEPDC1
XLOC_002441	6.04713	3.58629	2.41948	-1.32155	5e-05	0.00149071	FAM72A
XLOC_002441	6.04713	3.58629	2.41948	-1.32155	5e-05	0.00149071	FAM72A
XLOC_002441	6.04713	3.58629	2.41948	-1.32155	5e-05	0.00149071	FAM72A
XLOC_022192	12.036	6.77576	4.83659	-1.31529	5e-05	0.00149071	HMMR
XLOC_022192	12.036	6.77576	4.83659	-1.31529	5e-05	0.00149071	HMMR
XLOC_006677	14.3749	8.05678	5.81834	-1.30488	5e-05	0.00149071	KITLG
XLOC_006677	14.3749	8.05678	5.81834	-1.30488	5e-05	0.00149071	KITLG
XLOC_006388	9.68357	5.12084	3.92102	-1.30431	5e-05	0.00149071	-
XLOC_006388	9.68357	5.12084	3.92102	-1.30431	5e-05	0.00149071	-
XLOC_017577	12.6964	8.53139	5.14965	-1.30187	5e-05	0.00149071	FLRT3
XLOC_017577	12.6964	8.53139	5.14965	-1.30187	5e-05	0.00149071	FLRT3
XLOC_004847	4.46732	2.61401	1.81697	-1.29787	5e-05	0.00149071	E2F8
XLOC_004847	4.46732	2.61401	1.81697	-1.29787	5e-05	0.00149071	E2F8
XLOC_020438	4.63339	2.97122	1.88513	-1.2974	5e-05	0.00149071	LRRC15
XLOC_020438	4.63339	2.97122	1.88513	-1.2974	5e-05	0.00149071	LRRC15
XLOC_020960	32.0334	16.5497	13.0632	-1.29407	5e-05	0.00149071	USP53
XLOC_020960	32.0334	16.5497	13.0632	-1.29407	5e-05	0.00149071	USP53
XLOC_007842	11.0825	7.245	4.5289	-1.29106	5e-05	0.00149071	DACT1
XLOC_007842	11.0825	7.245	4.5289	-1.29106	5e-05	0.00149071	DACT1
XLOC_020859	1.52408	0.801012	0.623707	-1.289	0.00035	0.00752164	PRDM8
XLOC_020859	1.52408	0.801012	0.623707	-1.289	0.00035	0.00752164	PRDM8
XLOC_016580	6.15389	3.33406	2.52029	-1.28791	5e-05	0.00149071	MALL
XLOC_016580	6.15389	3.33406	2.52029	-1.28791	5e-05	0.00149071	MALL
XLOC_019940	7.95559	5.46402	3.26354	-1.28553	5e-05	0.00149071	CDC25A
XLOC_019940	7.95559	5.46402	3.26354	-1.28553	5e-05	0.00149071	CDC25A
XLOC_015964	10.3134	5.8193	4.23388	-1.28447	5e-05	0.00149071	SGOL2
XLOC_015964	10.3134	5.8193	4.23388	-1.28447	5e-05	0.00149071	SGOL2
XLOC_019396	26.3701	16.0919	10.8437	-1.28204	5e-05	0.00149071	COL8A1
XLOC_019396	26.3701	16.0919	10.8437	-1.28204	5e-05	0.00149071	COL8A1
XLOC_005393	3.49571	2.13319	1.43784	-1.28168	5e-05	0.00149071	ROBO4
XLOC_005393	3.49571	2.13319	1.43784	-1.28168	5e-05	0.00149071	ROBO4
XLOC_003102	7.5146	4.4248	3.10481	-1.27519	5e-05	0.00149071	HELLS
XLOC_003102	7.5146	4.4248	3.10481	-1.27519	5e-05	0.00149071	HELLS
XLOC_003102	7.5146	4.4248	3.10481	-1.27519	5e-05	0.00149071	HELLS
XLOC_008854	10.4821	6.38608	4.33487	-1.27386	5e-05	0.00149071	WDR76
XLOC_008854	10.4821	6.38608	4.33487	-1.27386	5e-05	0.00149071	WDR76
XLOC_002368	14.6587	8.06781	6.06795	-1.27248	5e-05	0.00149071	ASPM
XLOC_002368	14.6587	8.06781	6.06795	-1.27248	5e-05	0.00149071	ASPM
XLOC_002368	14.6587	8.06781	6.06795	-1.27248	5e-05	0.00149071	ASPM
XLOC_008819	5.66103	3.08451	2.34942	-1.26876	5e-05	0.00149071	CASC5
XLOC_008819	5.66103	3.08451	2.34942	-1.26876	5e-05	0.00149071	CASC5
XLOC_017170	23.1256	13.1383	9.60484	-1.26766	5e-05	0.00149071	MCM8
XLOC_017170	23.1256	13.1383	9.60484	-1.26766	5e-05	0.00149071	MCM8
XLOC_020821	2.39014	1.28732	0.993099	-1.26708	5e-05	0.00149071	SLC4A4
XLOC_020821	2.39014	1.28732	0.993099	-1.26708	5e-05	0.00149071	SLC4A4
XLOC_030250	8.48424	4.67947	3.52738	-1.26619	5e-05	0.00149071	AMOT
XLOC_030250	8.48424	4.67947	3.52738	-1.26619	5e-05	0.00149071	AMOT
XLOC_013460	51.1569	21.166	21.3176	-1.26288	5e-05	0.00149071	CD22
XLOC_013460	51.1569	21.166	21.3176	-1.26288	5e-05	0.00149071	CD22
XLOC_021763	0.572511	0.321572	0.238799	-1.26151	5e-05	0.00149071	PDZD2
XLOC_021763	0.572511	0.321572	0.238799	-1.26151	5e-05	0.00149071	PDZD2
XLOC_019660	12.65	7.3053	5.283	-1.25971	5e-05	0.00149071	ECT2
XLOC_019660	12.65	7.3053	5.283	-1.25971	5e-05	0.00149071	ECT2
XLOC_015920	31.3014	18.1901	13.0987	-1.25681	5e-05	0.00149071	ITGA4
XLOC_015920	31.3014	18.1901	13.0987	-1.25681	5e-05	0.00149071	ITGA4
XLOC_017696	6.69593	4.00341	2.8054	-1.25508	5e-05	0.00149071	RBL1
XLOC_017696	6.69593	4.00341	2.8054	-1.25508	5e-05	0.00149071	RBL1
XLOC_005844	12.1075	7.03736	5.08962	-1.25027	5e-05	0.00149071	ESPL1
XLOC_005844	12.1075	7.03736	5.08962	-1.25027	5e-05	0.00149071	ESPL1
XLOC_014692	2.21902	1.12756	0.933216	-1.24964	5e-05	0.00149071	IL11
XLOC_014692	2.21902	1.12756	0.933216	-1.24964	5e-05	0.00149071	IL11
XLOC_003770	16.5206	9.93583	6.95118	-1.24894	5e-05	0.00149071	MKI67
XLOC_003770	16.5206	9.93583	6.95118	-1.24894	5e-05	0.00149071	MKI67
XLOC_003770	16.5206	9.93583	6.95118	-1.24894	5e-05	0.00149071	MKI67
XLOC_027157	11.59	7.13418	4.88503	-1.24644	5e-05	0.00149071	ESCO2
XLOC_027157	11.59	7.13418	4.88503	-1.24644	5e-05	0.00149071	ESCO2
XLOC_001295	2.92146	1.83983	1.23178	-1.24594	5e-05	0.00149071	KIF26B
XLOC_001295	2.92146	1.83983	1.23178	-1.24594	5e-05	0.00149071	KIF26B
XLOC_001295	2.92146	1.83983	1.23178	-1.24594	5e-05	0.00149071	KIF26B
XLOC_023965	7.91975	4.93136	3.34273	-1.24443	5e-05	0.00149071	KCNK5
XLOC_023965	7.91975	4.93136	3.34273	-1.24443	5e-05	0.00149071	KCNK5
XLOC_005297	1.59741	0.988504	0.680768	-1.2305	5e-05	0.00149071	ARHGAP20
XLOC_005297	1.59741	0.988504	0.680768	-1.2305	5e-05	0.00149071	ARHGAP20
XLOC_020687	29.0573	17.0665	12.3845	-1.23036	5e-05	0.00149071	NCAPG
XLOC_020687	29.0573	17.0665	12.3845	-1.23036	5e-05	0.00149071	NCAPG
XLOC_027148	10.8332	6.90525	4.61967	-1.22959	5e-05	0.00149071	CDCA2
XLOC_027148	10.8332	6.90525	4.61967	-1.22959	5e-05	0.00149071	CDCA2
XLOC_001532	4.15681	2.77163	1.77783	-1.22536	5e-05	0.00149071	E2F2
XLOC_001532	4.15681	2.77163	1.77783	-1.22536	5e-05	0.00149071	E2F2
XLOC_001532	4.15681	2.77163	1.77783	-1.22536	5e-05	0.00149071	E2F2
XLOC_028971	5.55445	3.26628	2.37839	-1.22366	5e-05	0.00149071	ZNF367
XLOC_028971	5.55445	3.26628	2.37839	-1.22366	5e-05	0.00149071	ZNF367
XLOC_027224	50.3548	32.1541	21.5784	-1.22254	5e-05	0.00149071	MCM4
XLOC_027224	50.3548	32.1541	21.5784	-1.22254	5e-05	0.00149071	MCM4
XLOC_030007	40.3262	23.635	17.2867	-1.22206	5e-05	0.00149071	TMEM47
XLOC_030007	40.3262	23.635	17.2867	-1.22206	5e-05	0.00149071	TMEM47
XLOC_003514	3.70298	1.9755	1.59392	-1.21611	5e-05	0.00149071	DNA2
XLOC_003514	3.70298	1.9755	1.59392	-1.21611	5e-05	0.00149071	DNA2
XLOC_003514	3.70298	1.9755	1.59392	-1.21611	5e-05	0.00149071	DNA2
XLOC_016673	30.583	20.5725	13.1808	-1.21429	5e-05	0.00149071	MCM6
XLOC_016673	30.583	20.5725	13.1808	-1.21429	5e-05	0.00149071	MCM6
XLOC_026111	5.32058	2.90752	2.29408	-1.21367	5e-05	0.00149071	MET
XLOC_026111	5.32058	2.90752	2.29408	-1.21367	5e-05	0.00149071	MET
XLOC_016879	3.83211	2.29689	1.65956	-1.20733	5e-05	0.00149071	BARD1
XLOC_016879	3.83211	2.29689	1.65956	-1.20733	5e-05	0.00149071	BARD1
XLOC_026004	33.5871	18.2908	14.5557	-1.20632	5e-05	0.00149071	COL1A2
XLOC_026004	33.5871	18.2908	14.5557	-1.20632	5e-05	0.00149071	COL1A2
XLOC_000384	11.8173	7.75776	5.12355	-1.20568	5e-05	0.00149071	PTPRF
XLOC_000384	11.8173	7.75776	5.12355	-1.20568	5e-05	0.00149071	PTPRF
XLOC_000384	11.8173	7.75776	5.12355	-1.20568	5e-05	0.00149071	PTPRF
XLOC_001283	25.6996	17.1319	11.1841	-1.20029	5e-05	0.00149071	EXO1
XLOC_001283	25.6996	17.1319	11.1841	-1.20029	5e-05	0.00149071	EXO1
XLOC_001283	25.6996	17.1319	11.1841	-1.20029	5e-05	0.00149071	EXO1
XLOC_001884	0.913979	0.498035	0.399614	-1.19356	5e-05	0.00149071	ARHGAP29
XLOC_001884	0.913979	0.498035	0.399614	-1.19356	5e-05	0.00149071	ARHGAP29
XLOC_001884	0.913979	0.498035	0.399614	-1.19356	5e-05	0.00149071	ARHGAP29
XLOC_001170	17.274	10.8811	7.57031	-1.19018	5e-05	0.00149071	DTL
XLOC_001170	17.274	10.8811	7.57031	-1.19018	5e-05	0.00149071	DTL
XLOC_001170	17.274	10.8811	7.57031	-1.19018	5e-05	0.00149071	DTL
XLOC_003165	3.84522	2.25603	1.68761	-1.18808	5e-05	0.00149071	SFXN2
XLOC_003165	3.84522	2.25603	1.68761	-1.18808	5e-05	0.00149071	SFXN2
XLOC_003165	3.84522	2.25603	1.68761	-1.18808	5e-05	0.00149071	SFXN2
XLOC_008789	18.0819	10.9879	7.94771	-1.18593	5e-05	0.00149071	ARHGAP11A	ARHGAP11B	SCG5
XLOC_008789	18.0819	10.9879	7.94771	-1.18593	5e-05	0.00149071	ARHGAP11A	ARHGAP11B	SCG5
XLOC_028451	12.0129	7.44443	5.29227	-1.18262	5e-05	0.00149071	SMC2
XLOC_028451	12.0129	7.44443	5.29227	-1.18262	5e-05	0.00149071	SMC2
XLOC_026915	32.1602	20.5346	14.1753	-1.1819	5e-05	0.00149071	NCAPG2
XLOC_026915	32.1602	20.5346	14.1753	-1.1819	5e-05	0.00149071	NCAPG2
XLOC_001733	5.27788	3.15669	2.33178	-1.17853	5e-05	0.00149071	STIL
XLOC_001733	5.27788	3.15669	2.33178	-1.17853	5e-05	0.00149071	STIL
XLOC_001733	5.27788	3.15669	2.33178	-1.17853	5e-05	0.00149071	STIL
XLOC_002524	6.09806	3.85876	2.69446	-1.17835	5e-05	0.00149071	LIN9
XLOC_002524	6.09806	3.85876	2.69446	-1.17835	5e-05	0.00149071	LIN9
XLOC_002524	6.09806	3.85876	2.69446	-1.17835	5e-05	0.00149071	LIN9
XLOC_003921	62.6614	40.9083	27.7078	-1.17729	5e-05	0.00149071	RRM1
XLOC_003921	62.6614	40.9083	27.7078	-1.17729	5e-05	0.00149071	RRM1
XLOC_003921	62.6614	40.9083	27.7078	-1.17729	5e-05	0.00149071	RRM1
XLOC_024101	19.037	11.4456	8.41987	-1.17694	5e-05	0.00149071	FAM46A
XLOC_024101	19.037	11.4456	8.41987	-1.17694	5e-05	0.00149071	FAM46A
XLOC_017695	8.33892	5.3199	3.69399	-1.17468	5e-05	0.00149071	SAMHD1
XLOC_017695	8.33892	5.3199	3.69399	-1.17468	5e-05	0.00149071	SAMHD1
XLOC_008405	5.71126	3.03158	2.5302	-1.17456	5e-05	0.00149071	MAP3K9
XLOC_008405	5.71126	3.03158	2.5302	-1.17456	5e-05	0.00149071	MAP3K9
XLOC_022532	56.9547	31.9074	25.2673	-1.17254	5e-05	0.00149071	HAPLN1
XLOC_022532	56.9547	31.9074	25.2673	-1.17254	5e-05	0.00149071	HAPLN1
XLOC_011129	2.56489	1.54819	1.14021	-1.1696	0.00075	0.013878	ATAD5
XLOC_011129	2.56489	1.54819	1.14021	-1.1696	0.00075	0.013878	ATAD5
XLOC_014263	3.06652	1.87738	1.36375	-1.16902	5e-05	0.00149071	ZNF100
XLOC_014263	3.06652	1.87738	1.36375	-1.16902	5e-05	0.00149071	ZNF100
XLOC_023422	12.9308	8.00296	5.75501	-1.16793	5e-05	0.00149071	TTK
XLOC_023422	12.9308	8.00296	5.75501	-1.16793	5e-05	0.00149071	TTK
XLOC_011384	11.341	7.02634	5.06975	-1.16156	5e-05	0.00149071	PRR11
XLOC_011384	11.341	7.02634	5.06975	-1.16156	5e-05	0.00149071	PRR11
XLOC_019737	26.4969	15.8571	11.8472	-1.16128	5e-05	0.00149071	IL1RAP
XLOC_019737	26.4969	15.8571	11.8472	-1.16128	5e-05	0.00149071	IL1RAP
XLOC_004595	2.74202	1.56831	1.22744	-1.15958	5e-05	0.00149071	GRAMD1B
XLOC_004595	2.74202	1.56831	1.22744	-1.15958	5e-05	0.00149071	GRAMD1B
XLOC_027337	14.9671	9.00621	6.71867	-1.15555	5e-05	0.00149071	PDP1
XLOC_027337	14.9671	9.00621	6.71867	-1.15555	5e-05	0.00149071	PDP1
XLOC_003079	5.45023	3.31645	2.44692	-1.15535	5e-05	0.00149071	KIF20B
XLOC_003079	5.45023	3.31645	2.44692	-1.15535	5e-05	0.00149071	KIF20B
XLOC_003079	5.45023	3.31645	2.44692	-1.15535	5e-05	0.00149071	KIF20B
XLOC_008943	17.7939	11.0452	7.99985	-1.15334	5e-05	0.00149071	ZWILCH
XLOC_008943	17.7939	11.0452	7.99985	-1.15334	5e-05	0.00149071	ZWILCH
XLOC_030245	13.8237	7.68607	6.22602	-1.15076	5e-05	0.00149071	CHRDL1
XLOC_030245	13.8237	7.68607	6.22602	-1.15076	5e-05	0.00149071	CHRDL1
XLOC_029968	2.30171	1.42209	1.04564	-1.13832	5e-05	0.00149071	SCML2
XLOC_029968	2.30171	1.42209	1.04564	-1.13832	5e-05	0.00149071	SCML2
XLOC_026006	43.0087	26.3954	19.5548	-1.1371	5e-05	0.00149071	PEG10
XLOC_026006	43.0087	26.3954	19.5548	-1.1371	5e-05	0.00149071	PEG10
XLOC_027632	46.9157	29.5879	21.3603	-1.13514	5e-05	0.00149071	PBK
XLOC_027632	46.9157	29.5879	21.3603	-1.13514	5e-05	0.00149071	PBK
XLOC_023433	93.2244	55.6651	42.4884	-1.13364	5e-05	0.00149071	NT5E
XLOC_023433	93.2244	55.6651	42.4884	-1.13364	5e-05	0.00149071	NT5E
XLOC_021777	18.4354	11.0337	8.404	-1.13333	5e-05	0.00149071	SKP2
XLOC_021777	18.4354	11.0337	8.404	-1.13333	5e-05	0.00149071	SKP2
XLOC_020749	1.56861	0.823558	0.717309	-1.12882	5e-05	0.00149071	NIPAL1
XLOC_020749	1.56861	0.823558	0.717309	-1.12882	5e-05	0.00149071	NIPAL1
XLOC_016742	20.1707	12.296	9.25638	-1.12374	5e-05	0.00149071	SPC25
XLOC_016742	20.1707	12.296	9.25638	-1.12374	5e-05	0.00149071	SPC25
XLOC_003417	12.8155	7.46154	5.89643	-1.11997	5e-05	0.00149071	NRP1
XLOC_003417	12.8155	7.46154	5.89643	-1.11997	5e-05	0.00149071	NRP1
XLOC_003417	12.8155	7.46154	5.89643	-1.11997	5e-05	0.00149071	NRP1
XLOC_023943	2.14943	1.3144	0.989637	-1.11899	0.00015	0.00377617	FKBP5
XLOC_023943	2.14943	1.3144	0.989637	-1.11899	0.00015	0.00377617	FKBP5
XLOC_009766	17.054	10.3946	7.85301	-1.11879	5e-05	0.00149071	CCNF
XLOC_009766	17.054	10.3946	7.85301	-1.11879	5e-05	0.00149071	CCNF
XLOC_006036	54.3578	33.6762	25.0367	-1.11844	5e-05	0.00149071	TMPO
XLOC_006036	54.3578	33.6762	25.0367	-1.11844	5e-05	0.00149071	TMPO
XLOC_008966	1.41093	0.880209	0.650879	-1.11618	5e-05	0.00149071	THSD4
XLOC_008966	1.41093	0.880209	0.650879	-1.11618	5e-05	0.00149071	THSD4
XLOC_011217	32.3674	21.3528	14.9457	-1.11481	5e-05	0.00149071	CDC6
XLOC_011217	32.3674	21.3528	14.9457	-1.11481	5e-05	0.00149071	CDC6
XLOC_026734	2.80587	1.54312	1.29816	-1.11199	5e-05	0.00149071	DOCK4
XLOC_026734	2.80587	1.54312	1.29816	-1.11199	5e-05	0.00149071	DOCK4
XLOC_022062	25.4406	15.8822	11.8294	-1.10475	5e-05	0.00149071	KIF20A
XLOC_022062	25.4406	15.8822	11.8294	-1.10475	5e-05	0.00149071	KIF20A
XLOC_005611	11.6544	6.97526	5.43541	-1.10041	5e-05	0.00149071	RAD51AP1
XLOC_005611	11.6544	6.97526	5.43541	-1.10041	5e-05	0.00149071	RAD51AP1
XLOC_022705	1.14901	0.672048	0.536508	-1.09871	0.00015	0.00377617	PCDH12
XLOC_022705	1.14901	0.672048	0.536508	-1.09871	0.00015	0.00377617	PCDH12
XLOC_008334	8.96809	5.69864	4.18787	-1.09858	5e-05	0.00149071	WDHD1
XLOC_008334	8.96809	5.69864	4.18787	-1.09858	5e-05	0.00149071	WDHD1
XLOC_017887	7.07716	3.96754	3.31274	-1.09515	5e-05	0.00149071	-
XLOC_017887	7.07716	3.96754	3.31274	-1.09515	5e-05	0.00149071	-
XLOC_027281	4.98385	2.49787	2.33588	-1.09329	0.0007	0.0131646	-
XLOC_027281	4.98385	2.49787	2.33588	-1.09329	0.0007	0.0131646	-
XLOC_015481	12.0682	7.93072	5.65684	-1.09314	5e-05	0.00149071	MSH2
XLOC_015481	12.0682	7.93072	5.65684	-1.09314	5e-05	0.00149071	MSH2
XLOC_002949	76.0152	46.5039	35.785	-1.08693	5e-05	0.00149071	CDK1
XLOC_002949	76.0152	46.5039	35.785	-1.08693	5e-05	0.00149071	CDK1
XLOC_002949	76.0152	46.5039	35.785	-1.08693	5e-05	0.00149071	CDK1
XLOC_001849	4.4772	2.75164	2.10786	-1.08682	5e-05	0.00149071	DDAH1
XLOC_001849	4.4772	2.75164	2.10786	-1.08682	5e-05	0.00149071	DDAH1
XLOC_001849	4.4772	2.75164	2.10786	-1.08682	5e-05	0.00149071	DDAH1
XLOC_001185	27.4551	17.4004	12.9486	-1.08428	5e-05	0.00149071	CENPF
XLOC_001185	27.4551	17.4004	12.9486	-1.08428	5e-05	0.00149071	CENPF
XLOC_001185	27.4551	17.4004	12.9486	-1.08428	5e-05	0.00149071	CENPF
XLOC_023187	25.3677	17.6113	11.968	-1.08381	5e-05	0.00149071	TCF19
XLOC_023187	25.3677	17.6113	11.968	-1.08381	5e-05	0.00149071	TCF19
XLOC_027813	30.9966	18.3921	14.633	-1.08289	5e-05	0.00149071	MMP16
XLOC_027813	30.9966	18.3921	14.633	-1.08289	5e-05	0.00149071	MMP16
XLOC_004871	7.16102	4.54118	3.38186	-1.08235	5e-05	0.00149071	KIF18A
XLOC_004871	7.16102	4.54118	3.38186	-1.08235	5e-05	0.00149071	KIF18A
XLOC_020978	9.55884	6.34059	4.51797	-1.08116	5e-05	0.00149071	PLK4
XLOC_020978	9.55884	6.34059	4.51797	-1.08116	5e-05	0.00149071	PLK4
XLOC_015830	9.64895	5.54858	4.57415	-1.07687	5e-05	0.00149071	RIF1
XLOC_015830	9.64895	5.54858	4.57415	-1.07687	5e-05	0.00149071	RIF1
XLOC_027576	17.1614	11.1454	8.16617	-1.07144	5e-05	0.00149071	DLC1
XLOC_027576	17.1614	11.1454	8.16617	-1.07144	5e-05	0.00149071	DLC1
XLOC_022465	7.62152	4.56116	3.62756	-1.07108	5e-05	0.00149071	CENPK
XLOC_022465	7.62152	4.56116	3.62756	-1.07108	5e-05	0.00149071	CENPK
XLOC_006484	44.3593	27.4684	21.1957	-1.06547	5e-05	0.00149071	RACGAP1
XLOC_006484	44.3593	27.4684	21.1957	-1.06547	5e-05	0.00149071	RACGAP1
XLOC_003094	17.3194	11.9337	8.28205	-1.06433	5e-05	0.00149071	CEP55
XLOC_003094	17.3194	11.9337	8.28205	-1.06433	5e-05	0.00149071	CEP55
XLOC_003094	17.3194	11.9337	8.28205	-1.06433	5e-05	0.00149071	CEP55
XLOC_015862	4.13575	2.47494	1.98046	-1.06231	5e-05	0.00149071	CERS6
XLOC_015862	4.13575	2.47494	1.98046	-1.06231	5e-05	0.00149071	CERS6
XLOC_022384	16.5233	9.5834	7.9209	-1.06076	5e-05	0.00149071	NUP155
XLOC_022384	16.5233	9.5834	7.9209	-1.06076	5e-05	0.00149071	NUP155
XLOC_000957	23.8384	14.4153	11.4305	-1.06039	5e-05	0.00149071	NUF2
XLOC_000957	23.8384	14.4153	11.4305	-1.06039	5e-05	0.00149071	NUF2
XLOC_000957	23.8384	14.4153	11.4305	-1.06039	5e-05	0.00149071	NUF2
XLOC_022709	2.23115	1.16222	1.07199	-1.05749	5e-05	0.00149071	FGF1
XLOC_022709	2.23115	1.16222	1.07199	-1.05749	5e-05	0.00149071	FGF1
XLOC_026800	7.11888	4.06522	3.4237	-1.0561	5e-05	0.00149071	PODXL
XLOC_026800	7.11888	4.06522	3.4237	-1.0561	5e-05	0.00149071	PODXL
XLOC_022454	13.2477	8.57792	6.38669	-1.05261	5e-05	0.00149071	DEPDC1B
XLOC_022454	13.2477	8.57792	6.38669	-1.05261	5e-05	0.00149071	DEPDC1B
XLOC_009356	41.1644	27.0067	19.8465	-1.05251	5e-05	0.00149071	KIAA0101
XLOC_009356	41.1644	27.0067	19.8465	-1.05251	5e-05	0.00149071	KIAA0101
XLOC_008448	3.0452	1.76385	1.46831	-1.05238	5e-05	0.00149071	CEP128
XLOC_008448	3.0452	1.76385	1.46831	-1.05238	5e-05	0.00149071	CEP128
XLOC_019609	4.13298	2.62298	1.99384	-1.05163	5e-05	0.00149071	P2RY1
XLOC_019609	4.13298	2.62298	1.99384	-1.05163	5e-05	0.00149071	P2RY1
XLOC_029981	53.6102	30.6393	25.8734	-1.05104	5e-05	0.00149071	RPS6KA3
XLOC_029981	53.6102	30.6393	25.8734	-1.05104	5e-05	0.00149071	RPS6KA3
XLOC_021590	11.2487	7.38605	5.42932	-1.05091	5e-05	0.00149071	CENPU
XLOC_021590	11.2487	7.38605	5.42932	-1.05091	5e-05	0.00149071	CENPU
XLOC_004371	105.583	68.1514	50.9868	-1.05019	5e-05	0.00149071	CCND1
XLOC_004371	105.583	68.1514	50.9868	-1.05019	5e-05	0.00149071	CCND1
XLOC_002178	17.0344	9.47183	8.22968	-1.04954	5e-05	0.00149071	IQGAP3
XLOC_002178	17.0344	9.47183	8.22968	-1.04954	5e-05	0.00149071	IQGAP3
XLOC_002178	17.0344	9.47183	8.22968	-1.04954	5e-05	0.00149071	IQGAP3
XLOC_015645	19.7346	13.2842	9.53763	-1.04903	5e-05	0.00149071	NCAPH
XLOC_015645	19.7346	13.2842	9.53763	-1.04903	5e-05	0.00149071	NCAPH
XLOC_000491	13.507	9.00192	6.53078	-1.04838	5e-05	0.00149071	USP1
XLOC_000491	13.507	9.00192	6.53078	-1.04838	5e-05	0.00149071	USP1
XLOC_000491	13.507	9.00192	6.53078	-1.04838	5e-05	0.00149071	USP1
XLOC_025674	65.2154	42.6363	31.5922	-1.04565	5e-05	0.00149071	FAM20C
XLOC_025674	65.2154	42.6363	31.5922	-1.04565	5e-05	0.00149071	FAM20C
XLOC_016788	13.8482	9.265	6.71578	-1.04407	5e-05	0.00149071	ZNF385B
XLOC_016788	13.8482	9.265	6.71578	-1.04407	5e-05	0.00149071	ZNF385B
XLOC_025926	13.4087	8.09045	6.50454	-1.04365	5e-05	0.00149071	CLDN4
XLOC_025926	13.4087	8.09045	6.50454	-1.04365	5e-05	0.00149071	CLDN4
XLOC_016587	21.1556	13.5564	10.2747	-1.04195	5e-05	0.00149071	BUB1
XLOC_016587	21.1556	13.5564	10.2747	-1.04195	5e-05	0.00149071	BUB1
XLOC_000896	42.5862	26.5003	20.7002	-1.04074	5e-05	0.00149071	KIRREL
XLOC_000896	42.5862	26.5003	20.7002	-1.04074	5e-05	0.00149071	KIRREL
XLOC_000896	42.5862	26.5003	20.7002	-1.04074	5e-05	0.00149071	KIRREL
XLOC_010011	0.874757	0.53009	0.425455	-1.03988	0.00015	0.00377617	NKD1
XLOC_010011	0.874757	0.53009	0.425455	-1.03988	0.00015	0.00377617	NKD1
XLOC_003488	43.4496	31.6148	21.1829	-1.03644	5e-05	0.00149071	ZWINT
XLOC_003488	43.4496	31.6148	21.1829	-1.03644	5e-05	0.00149071	ZWINT
XLOC_003488	43.4496	31.6148	21.1829	-1.03644	5e-05	0.00149071	ZWINT
XLOC_026817	3.08325	1.87648	1.50454	-1.03514	5e-05	0.00149071	DGKI
XLOC_026817	3.08325	1.87648	1.50454	-1.03514	5e-05	0.00149071	DGKI
XLOC_012640	14.9399	9.78181	7.29219	-1.03475	5e-05	0.00149071	NDC80
XLOC_012640	14.9399	9.78181	7.29219	-1.03475	5e-05	0.00149071	NDC80
XLOC_018606	28.9482	18.6061	14.1441	-1.03328	5e-05	0.00149071	GTSE1
XLOC_018606	28.9482	18.6061	14.1441	-1.03328	5e-05	0.00149071	GTSE1
XLOC_026600	16.4885	9.29646	8.06098	-1.03244	5e-05	0.00149071	SEMA3A
XLOC_026600	16.4885	9.29646	8.06098	-1.03244	5e-05	0.00149071	SEMA3A
XLOC_000381	68.8716	48.6983	33.6799	-1.03202	5e-05	0.00149071	CDC20
XLOC_000381	68.8716	48.6983	33.6799	-1.03202	5e-05	0.00149071	CDC20
XLOC_000381	68.8716	48.6983	33.6799	-1.03202	5e-05	0.00149071	CDC20
XLOC_017243	9.3707	4.9748	4.58259	-1.03199	5e-05	0.00149071	REM1
XLOC_017243	9.3707	4.9748	4.58259	-1.03199	5e-05	0.00149071	REM1
XLOC_027695	35.6811	22.4871	17.4765	-1.02975	5e-05	0.00149071	PRKDC
XLOC_027695	35.6811	22.4871	17.4765	-1.02975	5e-05	0.00149071	PRKDC
XLOC_001907	4.93075	2.85486	2.41605	-1.02916	5e-05	0.00149071	COL11A1
XLOC_001907	4.93075	2.85486	2.41605	-1.02916	5e-05	0.00149071	COL11A1
XLOC_001907	4.93075	2.85486	2.41605	-1.02916	5e-05	0.00149071	COL11A1
XLOC_021304	6.09942	3.97225	2.99008	-1.02849	5e-05	0.00149071	ADAMTS3
XLOC_021304	6.09942	3.97225	2.99008	-1.02849	5e-05	0.00149071	ADAMTS3
XLOC_015334	55.7694	38.0129	27.3427	-1.02832	5e-05	0.00149071	RRM2
XLOC_015334	55.7694	38.0129	27.3427	-1.02832	5e-05	0.00149071	RRM2
XLOC_015889	5.40101	3.15384	2.64806	-1.02829	5e-05	0.00149071	CDCA7
XLOC_015889	5.40101	3.15384	2.64806	-1.02829	5e-05	0.00149071	CDCA7
XLOC_008810	23.7829	16.1683	11.6644	-1.02782	5e-05	0.00149071	BUB1B	PAK6
XLOC_008810	23.7829	16.1683	11.6644	-1.02782	5e-05	0.00149071	BUB1B	PAK6
XLOC_005293	27.6266	17.4642	13.5497	-1.0278	5e-05	0.00149071	KDELC2
XLOC_005293	27.6266	17.4642	13.5497	-1.0278	5e-05	0.00149071	KDELC2
XLOC_019087	8.48416	5.64593	4.16855	-1.02522	5e-05	0.00149071	FANCD2
XLOC_019087	8.48416	5.64593	4.16855	-1.02522	5e-05	0.00149071	FANCD2
XLOC_022412	4.14474	2.38659	2.03703	-1.02482	0.0004	0.00840853	C5orf34
XLOC_022412	4.14474	2.38659	2.03703	-1.02482	0.0004	0.00840853	C5orf34
XLOC_027295	7.45088	4.68616	3.66263	-1.02453	5e-05	0.00149071	CRISPLD1
XLOC_027295	7.45088	4.68616	3.66263	-1.02453	5e-05	0.00149071	CRISPLD1
XLOC_016939	1.29483	0.787059	0.637021	-1.02335	5e-05	0.00149071	COL4A4
XLOC_016939	1.29483	0.787059	0.637021	-1.02335	5e-05	0.00149071	COL4A4
XLOC_021463	49.0556	32.2539	24.1946	-1.01973	5e-05	0.00149071	CCNA2
XLOC_021463	49.0556	32.2539	24.1946	-1.01973	5e-05	0.00149071	CCNA2
XLOC_008335	31.3987	20.6365	15.497	-1.01871	5e-05	0.00149071	DLGAP5
XLOC_008335	31.3987	20.6365	15.497	-1.01871	5e-05	0.00149071	DLGAP5
XLOC_017251	78.6554	54.2689	38.8281	-1.01844	5e-05	0.00149071	TPX2
XLOC_017251	78.6554	54.2689	38.8281	-1.01844	5e-05	0.00149071	TPX2
XLOC_019505	21.6102	15.4879	10.6836	-1.01632	5e-05	0.00149071	MCM2
XLOC_019505	21.6102	15.4879	10.6836	-1.01632	5e-05	0.00149071	MCM2
XLOC_007070	43.2636	27.9503	21.4101	-1.01486	5e-05	0.00149071	RFC3
XLOC_007070	43.2636	27.9503	21.4101	-1.01486	5e-05	0.00149071	RFC3
XLOC_022528	2.44184	1.47173	1.20942	-1.01366	5e-05	0.00149071	-
XLOC_022528	2.44184	1.47173	1.20942	-1.01366	5e-05	0.00149071	-
XLOC_023447	4.55998	2.66178	2.26211	-1.01136	5e-05	0.00149071	CASP8AP2
XLOC_023447	4.55998	2.66178	2.26211	-1.01136	5e-05	0.00149071	CASP8AP2
XLOC_006578	17.858	11.7693	8.87148	-1.00932	5e-05	0.00149071	PRIM1
XLOC_006578	17.858	11.7693	8.87148	-1.00932	5e-05	0.00149071	PRIM1
XLOC_016972	30.9697	19.3152	15.4196	-1.00609	5e-05	0.00149071	HJURP
XLOC_016972	30.9697	19.3152	15.4196	-1.00609	5e-05	0.00149071	HJURP
XLOC_015835	18.9183	12.2583	9.4302	-1.00442	5e-05	0.00149071	GPD2
XLOC_015835	18.9183	12.2583	9.4302	-1.00442	5e-05	0.00149071	GPD2
XLOC_023243	35.7524	24.7323	17.8911	-0.998801	5e-05	0.00149071	KIFC1
XLOC_023243	35.7524	24.7323	17.8911	-0.998801	5e-05	0.00149071	KIFC1
XLOC_019632	23.1916	15.1029	11.646	-0.993759	5e-05	0.00149071	SMC4
XLOC_019632	23.1916	15.1029	11.646	-0.993759	5e-05	0.00149071	SMC4
XLOC_013557	18.7862	11.0524	9.44529	-0.992008	5e-05	0.00149071	AXL
XLOC_013557	18.7862	11.0524	9.44529	-0.992008	5e-05	0.00149071	AXL
XLOC_000335	21.5719	14.9905	10.8616	-0.989913	5e-05	0.00149071	CDCA8
XLOC_000335	21.5719	14.9905	10.8616	-0.989913	5e-05	0.00149071	CDCA8
XLOC_000335	21.5719	14.9905	10.8616	-0.989913	5e-05	0.00149071	CDCA8
XLOC_001412	27.9062	17.1382	14.0512	-0.989889	5e-05	0.00149071	ERRFI1
XLOC_001412	27.9062	17.1382	14.0512	-0.989889	5e-05	0.00149071	ERRFI1
XLOC_001412	27.9062	17.1382	14.0512	-0.989889	5e-05	0.00149071	ERRFI1
XLOC_010670	18.7218	11.9794	9.4459	-0.986962	5e-05	0.00149071	RFWD3
XLOC_010670	18.7218	11.9794	9.4459	-0.986962	5e-05	0.00149071	RFWD3
XLOC_021852	73.5242	52.6855	37.1292	-0.985665	5e-05	0.00149071	CCNB1
XLOC_021852	73.5242	52.6855	37.1292	-0.985665	5e-05	0.00149071	CCNB1
XLOC_024090	33.4436	20.5851	17.0071	-0.975595	5e-05	0.00149071	COL12A1
XLOC_024090	33.4436	20.5851	17.0071	-0.975595	5e-05	0.00149071	COL12A1
XLOC_016852	4.62842	2.59253	2.35821	-0.972825	5e-05	0.00149071	RAPH1
XLOC_016852	4.62842	2.59253	2.35821	-0.972825	5e-05	0.00149071	RAPH1
XLOC_020111	2.0213	1.11281	1.03048	-0.971974	0.0008	0.0145945	ABI3BP
XLOC_020111	2.0213	1.11281	1.03048	-0.971974	0.0008	0.0145945	ABI3BP
XLOC_019150	30.4865	19.8933	15.5556	-0.97074	5e-05	0.00149071	TGFBR2
XLOC_019150	30.4865	19.8933	15.5556	-0.97074	5e-05	0.00149071	TGFBR2
XLOC_029016	26.5253	18.0322	13.5782	-0.966074	5e-05	0.00149071	CTNNAL1
XLOC_029016	26.5253	18.0322	13.5782	-0.966074	5e-05	0.00149071	CTNNAL1
XLOC_006047	10.808	6.83142	5.53897	-0.964404	5e-05	0.00149071	GAS2L3
XLOC_006047	10.808	6.83142	5.53897	-0.964404	5e-05	0.00149071	GAS2L3
XLOC_021456	65.9797	44.7175	33.8319	-0.96364	5e-05	0.00149071	MAD2L1
XLOC_021456	65.9797	44.7175	33.8319	-0.96364	5e-05	0.00149071	MAD2L1
XLOC_009137	303.042	204.547	155.475	-0.962831	5e-05	0.00149071	ALDH1A3
XLOC_009137	303.042	204.547	155.475	-0.962831	5e-05	0.00149071	ALDH1A3
XLOC_014121	15.3997	10.2191	7.90629	-0.961829	5e-05	0.00149071	SPC24
XLOC_014121	15.3997	10.2191	7.90629	-0.961829	5e-05	0.00149071	SPC24
XLOC_007765	12.24	7.66952	6.30471	-0.957098	5e-05	0.00149071	G2E3
XLOC_007765	12.24	7.66952	6.30471	-0.957098	5e-05	0.00149071	G2E3
XLOC_007322	7.66068	4.89275	3.95713	-0.953018	5e-05	0.00149071	LATS2
XLOC_007322	7.66068	4.89275	3.95713	-0.953018	5e-05	0.00149071	LATS2
XLOC_015885	73.2028	46.2603	37.9253	-0.948739	5e-05	0.00149071	ITGA6
XLOC_015885	73.2028	46.2603	37.9253	-0.948739	5e-05	0.00149071	ITGA6
XLOC_019435	15.9789	9.56344	8.27875	-0.94868	5e-05	0.00149071	CD200
XLOC_019435	15.9789	9.56344	8.27875	-0.94868	5e-05	0.00149071	CD200
XLOC_005363	3.37162	1.98753	1.74956	-0.946448	5e-05	0.00149071	MIR100HG
XLOC_005363	3.37162	1.98753	1.74956	-0.946448	5e-05	0.00149071	MIR100HG
XLOC_011517	58.66	42.6415	30.4445	-0.946194	5e-05	0.00149071	BIRC5
XLOC_011517	58.66	42.6415	30.4445	-0.946194	5e-05	0.00149071	BIRC5
XLOC_003633	4.30071	2.72404	2.24562	-0.93746	5e-05	0.00149071	ARHGAP19	SLIT1
XLOC_003633	4.30071	2.72404	2.24562	-0.93746	5e-05	0.00149071	ARHGAP19	SLIT1
XLOC_003633	4.30071	2.72404	2.24562	-0.93746	5e-05	0.00149071	ARHGAP19	SLIT1
XLOC_008297	11.8766	7.40902	6.20524	-0.936562	5e-05	0.00149071	MIS18BP1
XLOC_008297	11.8766	7.40902	6.20524	-0.936562	5e-05	0.00149071	MIS18BP1
XLOC_004293	14.5785	10.3499	7.61974	-0.936028	5e-05	0.00149071	POLA2
XLOC_004293	14.5785	10.3499	7.61974	-0.936028	5e-05	0.00149071	POLA2
XLOC_002350	26.5775	16.9838	13.908	-0.934286	5e-05	0.00149071	EDEM3
XLOC_002350	26.5775	16.9838	13.908	-0.934286	5e-05	0.00149071	EDEM3
XLOC_002350	26.5775	16.9838	13.908	-0.934286	5e-05	0.00149071	EDEM3
XLOC_004483	35.8868	23.4271	18.8616	-0.927998	5e-05	0.00149071	ENDOD1
XLOC_004483	35.8868	23.4271	18.8616	-0.927998	5e-05	0.00149071	ENDOD1
XLOC_004057	9.42236	5.77295	4.97111	-0.922521	5e-05	0.00149071	QSER1
XLOC_004057	9.42236	5.77295	4.97111	-0.922521	5e-05	0.00149071	QSER1
XLOC_004057	9.42236	5.77295	4.97111	-0.922521	5e-05	0.00149071	QSER1
XLOC_023761	90.2071	62.4589	47.6037	-0.922167	5e-05	0.00149071	DEK
XLOC_023761	90.2071	62.4589	47.6037	-0.922167	5e-05	0.00149071	DEK
XLOC_027679	102.475	64.4133	54.1661	-0.919808	5e-05	0.00149071	SFRP1
XLOC_027679	102.475	64.4133	54.1661	-0.919808	5e-05	0.00149071	SFRP1
XLOC_009530	46.5761	32.2881	24.6876	-0.915805	5e-05	0.00149071	PRC1
XLOC_009530	46.5761	32.2881	24.6876	-0.915805	5e-05	0.00149071	PRC1
XLOC_017385	92.631	62.6128	49.1328	-0.91481	5e-05	0.00149071	CSE1L
XLOC_017385	92.631	62.6128	49.1328	-0.91481	5e-05	0.00149071	CSE1L
XLOC_011694	2.20971	1.00913	1.17611	-0.909835	0.00285	0.0375395	KRBA2
XLOC_011694	2.20971	1.00913	1.17611	-0.909835	0.00285	0.0375395	KRBA2
XLOC_016725	2.51019	1.57505	1.34118	-0.904295	5e-05	0.00149071	FIGN
XLOC_016725	2.51019	1.57505	1.34118	-0.904295	5e-05	0.00149071	FIGN
XLOC_005223	8.0543	5.27879	4.30422	-0.904008	5e-05	0.00149071	SYTL2
XLOC_005223	8.0543	5.27879	4.30422	-0.904008	5e-05	0.00149071	SYTL2
XLOC_023857	12.7932	8.22719	6.83798	-0.903739	5e-05	0.00149071	MDC1
XLOC_023857	12.7932	8.22719	6.83798	-0.903739	5e-05	0.00149071	MDC1
XLOC_015837	45.6095	31.5439	24.401	-0.902392	5e-05	0.00149071	GALNT5
XLOC_015837	45.6095	31.5439	24.401	-0.902392	5e-05	0.00149071	GALNT5
XLOC_026944	566.549	308.802	303.143	-0.902202	0.0001	0.00267347	-
XLOC_026944	566.549	308.802	303.143	-0.902202	0.0001	0.00267347	-
XLOC_012776	2.55944	1.66713	1.36986	-0.901796	0.0001	0.00267347	C18orf54
XLOC_012776	2.55944	1.66713	1.36986	-0.901796	0.0001	0.00267347	C18orf54
XLOC_000729	5.15577	3.38637	2.76597	-0.898401	0.0001	0.00267347	SRGAP2D
XLOC_000729	5.15577	3.38637	2.76597	-0.898401	0.0001	0.00267347	SRGAP2D
XLOC_000729	5.15577	3.38637	2.76597	-0.898401	0.0001	0.00267347	SRGAP2D
XLOC_017231	18.675	12.691	10.033	-0.896353	5e-05	0.00149071	GINS1
XLOC_017231	18.675	12.691	10.033	-0.896353	5e-05	0.00149071	GINS1
XLOC_007082	10.4484	6.52537	5.61588	-0.895695	5e-05	0.00149071	FREM2
XLOC_007082	10.4484	6.52537	5.61588	-0.895695	5e-05	0.00149071	FREM2
XLOC_023739	11.7418	8.42503	6.31248	-0.895381	5e-05	0.00149071	ELOVL2
XLOC_023739	11.7418	8.42503	6.31248	-0.895381	5e-05	0.00149071	ELOVL2
XLOC_021957	7.54691	4.63764	4.0575	-0.895294	5e-05	0.00149071	MAN2A1
XLOC_021957	7.54691	4.63764	4.0575	-0.895294	5e-05	0.00149071	MAN2A1
XLOC_001467	23.8817	16.6429	12.8952	-0.88907	5e-05	0.00149071	EPHA2
XLOC_001467	23.8817	16.6429	12.8952	-0.88907	5e-05	0.00149071	EPHA2
XLOC_001467	23.8817	16.6429	12.8952	-0.88907	5e-05	0.00149071	EPHA2
XLOC_021933	4.82369	3.16134	2.60504	-0.888832	5e-05	0.00149071	SLF1
XLOC_021933	4.82369	3.16134	2.60504	-0.888832	5e-05	0.00149071	SLF1
XLOC_002805	7.86852	5.4796	4.25879	-0.885649	5e-05	0.00149071	DHTKD1
XLOC_002805	7.86852	5.4796	4.25879	-0.885649	5e-05	0.00149071	DHTKD1
XLOC_002805	7.86852	5.4796	4.25879	-0.885649	5e-05	0.00149071	DHTKD1
XLOC_022533	4.20468	2.57861	2.27715	-0.884763	5e-05	0.00149071	EDIL3
XLOC_022533	4.20468	2.57861	2.27715	-0.884763	5e-05	0.00149071	EDIL3
XLOC_000706	9.57259	5.91867	5.19869	-0.880762	5e-05	0.00149071	MAN1A2
XLOC_000706	9.57259	5.91867	5.19869	-0.880762	5e-05	0.00149071	MAN1A2
XLOC_000706	9.57259	5.91867	5.19869	-0.880762	5e-05	0.00149071	MAN1A2
XLOC_007147	44.3163	30.8049	24.0751	-0.880296	5e-05	0.00149071	CKAP2
XLOC_007147	44.3163	30.8049	24.0751	-0.880296	5e-05	0.00149071	CKAP2
XLOC_020728	2.40351	1.40568	1.30574	-0.880278	5e-05	0.00149071	N4BP2
XLOC_020728	2.40351	1.40568	1.30574	-0.880278	5e-05	0.00149071	N4BP2
XLOC_030348	6.86284	4.61899	3.729	-0.880018	5e-05	0.00149071	ARHGEF6
XLOC_030348	6.86284	4.61899	3.729	-0.880018	5e-05	0.00149071	ARHGEF6
XLOC_000525	5.36491	3.47069	2.91947	-0.877849	0.0002	0.00481255	FPGT	FPGT-TNNI3K	TNNI3K
XLOC_000525	5.36491	3.47069	2.91947	-0.877849	0.0002	0.00481255	FPGT	FPGT-TNNI3K	TNNI3K
XLOC_000525	5.36491	3.47069	2.91947	-0.877849	0.0002	0.00481255	FPGT	FPGT-TNNI3K	TNNI3K
XLOC_025890	3.25421	1.9194	1.77252	-0.876503	0.00015	0.00377617	ZNF92
XLOC_025890	3.25421	1.9194	1.77252	-0.876503	0.00015	0.00377617	ZNF92
XLOC_024095	4.86384	2.78835	2.65269	-0.874639	5e-05	0.00149071	PHIP
XLOC_024095	4.86384	2.78835	2.65269	-0.874639	5e-05	0.00149071	PHIP
XLOC_002476	16.704	10.4951	9.11444	-0.873964	5e-05	0.00149071	PTPN14
XLOC_002476	16.704	10.4951	9.11444	-0.873964	5e-05	0.00149071	PTPN14
XLOC_002476	16.704	10.4951	9.11444	-0.873964	5e-05	0.00149071	PTPN14
XLOC_028488	22.9956	14.6076	12.5518	-0.873465	5e-05	0.00149071	RGS3
XLOC_028488	22.9956	14.6076	12.5518	-0.873465	5e-05	0.00149071	RGS3
XLOC_021081	10.4488	6.74547	5.70914	-0.871991	5e-05	0.00149071	NEIL3
XLOC_021081	10.4488	6.74547	5.70914	-0.871991	5e-05	0.00149071	NEIL3
XLOC_000575	8.85189	6.23405	4.8369	-0.871903	5e-05	0.00149071	CDC7
XLOC_000575	8.85189	6.23405	4.8369	-0.871903	5e-05	0.00149071	CDC7
XLOC_000575	8.85189	6.23405	4.8369	-0.871903	5e-05	0.00149071	CDC7
XLOC_022690	17.094	11.811	9.36057	-0.86882	5e-05	0.00149071	HBEGF
XLOC_022690	17.094	11.811	9.36057	-0.86882	5e-05	0.00149071	HBEGF
XLOC_014173	40.171	28.9392	22.0073	-0.86817	5e-05	0.00149071	ASF1B
XLOC_014173	40.171	28.9392	22.0073	-0.86817	5e-05	0.00149071	ASF1B
XLOC_021606	18.7997	11.8889	10.3001	-0.868051	5e-05	0.00149071	FAT1
XLOC_021606	18.7997	11.8889	10.3001	-0.868051	5e-05	0.00149071	FAT1
XLOC_027686	102.33	62.073	56.1221	-0.866583	5e-05	0.00149071	PLAT
XLOC_027686	102.33	62.073	56.1221	-0.866583	5e-05	0.00149071	PLAT
XLOC_005738	22.9989	15.0605	12.6171	-0.86619	5e-05	0.00149071	RASSF8
XLOC_005738	22.9989	15.0605	12.6171	-0.86619	5e-05	0.00149071	RASSF8
XLOC_022010	49.7938	36.1027	27.319	-0.866062	5e-05	0.00149071	LMNB1
XLOC_022010	49.7938	36.1027	27.319	-0.866062	5e-05	0.00149071	LMNB1
XLOC_009085	4.89781	3.23861	2.6892	-0.86496	5e-05	0.00149071	TICRR
XLOC_009085	4.89781	3.23861	2.6892	-0.86496	5e-05	0.00149071	TICRR
XLOC_022768	80.6856	56.7155	44.3167	-0.864461	5e-05	0.00149071	ADAM19
XLOC_022768	80.6856	56.7155	44.3167	-0.864461	5e-05	0.00149071	ADAM19
XLOC_006017	12.5478	7.2055	6.89475	-0.863869	5e-05	0.00149071	SOCS2
XLOC_006017	12.5478	7.2055	6.89475	-0.863869	5e-05	0.00149071	SOCS2
XLOC_005288	11.8772	8.00691	6.53301	-0.862381	5e-05	0.00149071	ALKBH8
XLOC_005288	11.8772	8.00691	6.53301	-0.862381	5e-05	0.00149071	ALKBH8
XLOC_003090	17.5302	12.1142	9.64388	-0.862159	5e-05	0.00149071	KIF11
XLOC_003090	17.5302	12.1142	9.64388	-0.862159	5e-05	0.00149071	KIF11
XLOC_003090	17.5302	12.1142	9.64388	-0.862159	5e-05	0.00149071	KIF11
XLOC_023654	9.25625	6.02973	5.10599	-0.858237	5e-05	0.00149071	MAP3K4
XLOC_023654	9.25625	6.02973	5.10599	-0.858237	5e-05	0.00149071	MAP3K4
XLOC_024362	181.695	112.889	100.408	-0.85565	5e-05	0.00149071	THBS2
XLOC_024362	181.695	112.889	100.408	-0.85565	5e-05	0.00149071	THBS2
XLOC_030095	13.033	8.30353	7.20906	-0.854286	5e-05	0.00149071	ITIH6
XLOC_030095	13.033	8.30353	7.20906	-0.854286	5e-05	0.00149071	ITIH6
XLOC_004372	1.89329	1.09383	1.04909	-0.851759	0.00245	0.0333968	ANO1
XLOC_004372	1.89329	1.09383	1.04909	-0.851759	0.00245	0.0333968	ANO1
XLOC_019850	3.21991	1.83807	1.78554	-0.850655	0.00105	0.0179606	SGOL1
XLOC_019850	3.21991	1.83807	1.78554	-0.850655	0.00105	0.0179606	SGOL1
XLOC_003361	6.41125	4.17032	3.55738	-0.84979	5e-05	0.00149071	CUBN
XLOC_003361	6.41125	4.17032	3.55738	-0.84979	5e-05	0.00149071	CUBN
XLOC_003361	6.41125	4.17032	3.55738	-0.84979	5e-05	0.00149071	CUBN
XLOC_019676	5.98759	3.85295	3.32713	-0.847699	0.0001	0.00267347	USP13
XLOC_019676	5.98759	3.85295	3.32713	-0.847699	0.0001	0.00267347	USP13
XLOC_003140	6.58799	3.99615	3.66163	-0.847351	5e-05	0.00149071	SLF2
XLOC_003140	6.58799	3.99615	3.66163	-0.847351	5e-05	0.00149071	SLF2
XLOC_003140	6.58799	3.99615	3.66163	-0.847351	5e-05	0.00149071	SLF2
XLOC_024298	18.5792	11.8066	10.3451	-0.844733	5e-05	0.00149071	FBXO5
XLOC_024298	18.5792	11.8066	10.3451	-0.844733	5e-05	0.00149071	FBXO5
XLOC_007478	12.4015	8.42536	6.92457	-0.840722	5e-05	0.00149071	DIAPH3
XLOC_007478	12.4015	8.42536	6.92457	-0.840722	5e-05	0.00149071	DIAPH3
XLOC_007823	62.0103	43.2519	34.627	-0.840608	5e-05	0.00149071	CDKN3
XLOC_007823	62.0103	43.2519	34.627	-0.840608	5e-05	0.00149071	CDKN3
XLOC_002065	38.5224	26.3665	21.5147	-0.840374	5e-05	0.00149071	ANP32E
XLOC_002065	38.5224	26.3665	21.5147	-0.840374	5e-05	0.00149071	ANP32E
XLOC_002065	38.5224	26.3665	21.5147	-0.840374	5e-05	0.00149071	ANP32E
XLOC_001805	4.10429	2.70631	2.29551	-0.83832	5e-05	0.00149071	SLC35D1
XLOC_001805	4.10429	2.70631	2.29551	-0.83832	5e-05	0.00149071	SLC35D1
XLOC_001805	4.10429	2.70631	2.29551	-0.83832	5e-05	0.00149071	SLC35D1
XLOC_016824	4.76937	2.84074	2.67036	-0.836767	5e-05	0.00149071	PGAP1
XLOC_016824	4.76937	2.84074	2.67036	-0.836767	5e-05	0.00149071	PGAP1
XLOC_016663	1.85917	0.90388	1.0417	-0.835718	0.0012	0.0198698	-
XLOC_016663	1.85917	0.90388	1.0417	-0.835718	0.0012	0.0198698	-
XLOC_026621	18.9183	12.7921	10.6203	-0.832962	5e-05	0.00149071	CDK6
XLOC_026621	18.9183	12.7921	10.6203	-0.832962	5e-05	0.00149071	CDK6
XLOC_008856	11.6601	7.58463	6.5457	-0.832955	5e-05	0.00149071	CTDSPL2
XLOC_008856	11.6601	7.58463	6.5457	-0.832955	5e-05	0.00149071	CTDSPL2
XLOC_003201	3.79802	2.35798	2.13701	-0.829656	0.0002	0.00481255	NHLRC2
XLOC_003201	3.79802	2.35798	2.13701	-0.829656	0.0002	0.00481255	NHLRC2
XLOC_003201	3.79802	2.35798	2.13701	-0.829656	0.0002	0.00481255	NHLRC2
XLOC_000653	3.19445	1.87639	1.80777	-0.821355	0.00075	0.013878	CSF1
XLOC_000653	3.19445	1.87639	1.80777	-0.821355	0.00075	0.013878	CSF1
XLOC_000653	3.19445	1.87639	1.80777	-0.821355	0.00075	0.013878	CSF1
XLOC_025737	89.4995	61.944	50.6592	-0.821055	5e-05	0.00149071	TSPAN13
XLOC_025737	89.4995	61.944	50.6592	-0.821055	5e-05	0.00149071	TSPAN13
XLOC_002397	95.1106	65.7488	53.8474	-0.820728	5e-05	0.00149071	UBE2T
XLOC_002397	95.1106	65.7488	53.8474	-0.820728	5e-05	0.00149071	UBE2T
XLOC_002397	95.1106	65.7488	53.8474	-0.820728	5e-05	0.00149071	UBE2T
XLOC_014107	54.61	39.9263	30.9653	-0.81851	5e-05	0.00149071	DNMT1
XLOC_014107	54.61	39.9263	30.9653	-0.81851	5e-05	0.00149071	DNMT1
XLOC_017185	71.4084	48.9923	40.5569	-0.816146	5e-05	0.00149071	BTBD3
XLOC_017185	71.4084	48.9923	40.5569	-0.816146	5e-05	0.00149071	BTBD3
XLOC_008958	27.1779	18.3475	15.4821	-0.811831	5e-05	0.00149071	KIF23
XLOC_008958	27.1779	18.3475	15.4821	-0.811831	5e-05	0.00149071	KIF23
XLOC_017794	69.5437	51.8273	39.6186	-0.811742	5e-05	0.00149071	AURKA
XLOC_017794	69.5437	51.8273	39.6186	-0.811742	5e-05	0.00149071	AURKA
XLOC_002774	11.9433	7.81884	6.81172	-0.810107	0.0001	0.00267347	-
XLOC_002774	11.9433	7.81884	6.81172	-0.810107	0.0001	0.00267347	-
XLOC_002774	11.9433	7.81884	6.81172	-0.810107	0.0001	0.00267347	-
XLOC_024147	12.6768	8.22781	7.2427	-0.80759	5e-05	0.00149071	ASCC3
XLOC_024147	12.6768	8.22781	7.2427	-0.80759	5e-05	0.00149071	ASCC3
XLOC_007332	15.0765	10.7894	8.62546	-0.805631	5e-05	0.00149071	SACS
XLOC_007332	15.0765	10.7894	8.62546	-0.805631	5e-05	0.00149071	SACS
XLOC_012923	17.9311	11.8641	10.2751	-0.803313	5e-05	0.00149071	B4GALT6
XLOC_012923	17.9311	11.8641	10.2751	-0.803313	5e-05	0.00149071	B4GALT6
XLOC_021442	6.4153	4.36947	3.67788	-0.802641	5e-05	0.00149071	ARSJ
XLOC_021442	6.4153	4.36947	3.67788	-0.802641	5e-05	0.00149071	ARSJ
XLOC_029101	315.149	226.392	180.91	-0.800763	5e-05	0.00149071	HSPA5
XLOC_029101	315.149	226.392	180.91	-0.800763	5e-05	0.00149071	HSPA5
XLOC_015887	1.88213	1.08584	1.08074	-0.800346	0.0013	0.0210542	RAPGEF4
XLOC_015887	1.88213	1.08584	1.08074	-0.800346	0.0013	0.0210542	RAPGEF4
XLOC_026188	14.2096	10.4253	8.18705	-0.795447	5e-05	0.00149071	NUP205
XLOC_026188	14.2096	10.4253	8.18705	-0.795447	5e-05	0.00149071	NUP205
XLOC_029069	29.1297	16.8059	16.811	-0.79308	5e-05	0.00149071	TRAF1
XLOC_029069	29.1297	16.8059	16.811	-0.79308	5e-05	0.00149071	TRAF1
XLOC_012766	4.7941	2.86932	2.76703	-0.792923	0.00075	0.013878	SKA1
XLOC_012766	4.7941	2.86932	2.76703	-0.792923	0.00075	0.013878	SKA1
XLOC_007503	18.8758	13.6335	10.8996	-0.792259	5e-05	0.00149071	KCTD12
XLOC_007503	18.8758	13.6335	10.8996	-0.792259	5e-05	0.00149071	KCTD12
XLOC_017163	667.955	453.054	386.073	-0.79088	5e-05	0.00149071	PRNP
XLOC_017163	667.955	453.054	386.073	-0.79088	5e-05	0.00149071	PRNP
XLOC_027883	14.5461	10.3381	8.41577	-0.789461	5e-05	0.00149071	ANGPT1
XLOC_027883	14.5461	10.3381	8.41577	-0.789461	5e-05	0.00149071	ANGPT1
XLOC_029837	2.57705	1.60611	1.49272	-0.787774	5e-05	0.00149071	AFF2
XLOC_029837	2.57705	1.60611	1.49272	-0.787774	5e-05	0.00149071	AFF2
XLOC_019861	12.4636	7.90265	7.22389	-0.786874	5e-05	0.00149071	SLC4A7
XLOC_019861	12.4636	7.90265	7.22389	-0.786874	5e-05	0.00149071	SLC4A7
XLOC_007219	26.3186	17.6692	15.2752	-0.784891	5e-05	0.00149071	GPC6
XLOC_007219	26.3186	17.6692	15.2752	-0.784891	5e-05	0.00149071	GPC6
XLOC_027830	5.89375	3.83887	3.42193	-0.784376	0.0001	0.00267347	RBM12B
XLOC_027830	5.89375	3.83887	3.42193	-0.784376	0.0001	0.00267347	RBM12B
XLOC_010415	161.734	114.112	94.0834	-0.781608	5e-05	0.00149071	ARL6IP1
XLOC_010415	161.734	114.112	94.0834	-0.781608	5e-05	0.00149071	ARL6IP1
XLOC_000399	20.373	14.5998	11.8641	-0.780058	5e-05	0.00149071	KIF2C
XLOC_000399	20.373	14.5998	11.8641	-0.780058	5e-05	0.00149071	KIF2C
XLOC_000399	20.373	14.5998	11.8641	-0.780058	5e-05	0.00149071	KIF2C
XLOC_000278	5.18885	3.38801	3.02263	-0.77961	5e-05	0.00149071	OPRD1
XLOC_000278	5.18885	3.38801	3.02263	-0.77961	5e-05	0.00149071	OPRD1
XLOC_000278	5.18885	3.38801	3.02263	-0.77961	5e-05	0.00149071	OPRD1
XLOC_016359	6.14468	4.12932	3.58074	-0.779082	5e-05	0.00149071	CCDC88A
XLOC_016359	6.14468	4.12932	3.58074	-0.779082	5e-05	0.00149071	CCDC88A
XLOC_020088	63.4328	42.2272	36.9866	-0.778225	5e-05	0.00149071	GBE1
XLOC_020088	63.4328	42.2272	36.9866	-0.778225	5e-05	0.00149071	GBE1
XLOC_019571	12.8236	8.20087	7.48493	-0.776742	5e-05	0.00149071	ZBTB38
XLOC_019571	12.8236	8.20087	7.48493	-0.776742	5e-05	0.00149071	ZBTB38
XLOC_025991	10.8883	7.56883	6.36031	-0.775615	5e-05	0.00149071	CDK14
XLOC_025991	10.8883	7.56883	6.36031	-0.775615	5e-05	0.00149071	CDK14
XLOC_007032	30.8297	21.4267	18.0306	-0.773871	5e-05	0.00149071	NUPL1
XLOC_007032	30.8297	21.4267	18.0306	-0.773871	5e-05	0.00149071	NUPL1
XLOC_012701	1.54359	0.907604	0.904204	-0.771566	0.00025	0.00573891	GREB1L
XLOC_012701	1.54359	0.907604	0.904204	-0.771566	0.00025	0.00573891	GREB1L
XLOC_012706	10.2263	7.11671	5.99203	-0.771172	0.0001	0.00267347	RBBP8
XLOC_012706	10.2263	7.11671	5.99203	-0.771172	0.0001	0.00267347	RBBP8
XLOC_002433	136.155	96.0267	79.8132	-0.770551	5e-05	0.00149071	NUCKS1
XLOC_002433	136.155	96.0267	79.8132	-0.770551	5e-05	0.00149071	NUCKS1
XLOC_002433	136.155	96.0267	79.8132	-0.770551	5e-05	0.00149071	NUCKS1
XLOC_030085	19.1623	13.9224	11.2668	-0.766196	5e-05	0.00149071	SMC1A
XLOC_030085	19.1623	13.9224	11.2668	-0.766196	5e-05	0.00149071	SMC1A
XLOC_026207	0.841532	0.445031	0.494966	-0.765689	0.0009	0.0159961	TMEM178B
XLOC_026207	0.841532	0.445031	0.494966	-0.765689	0.0009	0.0159961	TMEM178B
XLOC_006169	6.94792	4.51751	4.09718	-0.761949	5e-05	0.00149071	KNTC1
XLOC_006169	6.94792	4.51751	4.09718	-0.761949	5e-05	0.00149071	KNTC1
XLOC_022419	13.808	8.8826	8.15025	-0.760591	5e-05	0.00149071	EMB
XLOC_022419	13.808	8.8826	8.15025	-0.760591	5e-05	0.00149071	EMB
XLOC_021782	16.6585	11.5279	9.83522	-0.760228	5e-05	0.00149071	-
XLOC_021782	16.6585	11.5279	9.83522	-0.760228	5e-05	0.00149071	-
XLOC_000568	8.53842	5.79645	5.06095	-0.75456	5e-05	0.00149071	PKN2
XLOC_000568	8.53842	5.79645	5.06095	-0.75456	5e-05	0.00149071	PKN2
XLOC_000568	8.53842	5.79645	5.06095	-0.75456	5e-05	0.00149071	PKN2
XLOC_003693	15.3409	10.5445	9.09937	-0.753541	5e-05	0.00149071	SH3PXD2A
XLOC_003693	15.3409	10.5445	9.09937	-0.753541	5e-05	0.00149071	SH3PXD2A
XLOC_003693	15.3409	10.5445	9.09937	-0.753541	5e-05	0.00149071	SH3PXD2A
XLOC_028336	5.02259	3.47773	2.98016	-0.753042	5e-05	0.00149071	SMC5
XLOC_028336	5.02259	3.47773	2.98016	-0.753042	5e-05	0.00149071	SMC5
XLOC_011573	17.4983	12.3494	10.3842	-0.752817	5e-05	0.00149071	FAM101B
XLOC_011573	17.4983	12.3494	10.3842	-0.752817	5e-05	0.00149071	FAM101B
XLOC_020982	5.5164	3.64584	3.27454	-0.752435	5e-05	0.00149071	JADE1
XLOC_020982	5.5164	3.64584	3.27454	-0.752435	5e-05	0.00149071	JADE1
XLOC_015359	2.79912	1.84909	1.66505	-0.749405	0.00025	0.00573891	GEN1
XLOC_015359	2.79912	1.84909	1.66505	-0.749405	0.00025	0.00573891	GEN1
XLOC_020776	3.65711	2.40025	2.1776	-0.747964	0.00035	0.00752164	CEP135
XLOC_020776	3.65711	2.40025	2.1776	-0.747964	0.00035	0.00752164	CEP135
XLOC_006681	28.3531	20.4256	16.8894	-0.747386	5e-05	0.00149071	ATP2B1
XLOC_006681	28.3531	20.4256	16.8894	-0.747386	5e-05	0.00149071	ATP2B1
XLOC_022112	1.93034	1.29248	1.15221	-0.744453	0.0002	0.00481255	ARHGAP26
XLOC_022112	1.93034	1.29248	1.15221	-0.744453	0.0002	0.00481255	ARHGAP26
XLOC_007590	89.5233	63.8596	53.4362	-0.744445	5e-05	0.00149071	COL4A1
XLOC_007590	89.5233	63.8596	53.4362	-0.744445	5e-05	0.00149071	COL4A1
XLOC_028473	13.2117	9.34361	7.89104	-0.743526	5e-05	0.00149071	AKAP2	PALM2	PALM2-AKAP2
XLOC_028473	13.2117	9.34361	7.89104	-0.743526	5e-05	0.00149071	AKAP2	PALM2	PALM2-AKAP2
XLOC_015513	111.95	80.9334	66.9331	-0.742063	5e-05	0.00149071	UGP2
XLOC_015513	111.95	80.9334	66.9331	-0.742063	5e-05	0.00149071	UGP2
XLOC_021026	16.0815	11.7985	9.63831	-0.738552	5e-05	0.00149071	FHDC1
XLOC_021026	16.0815	11.7985	9.63831	-0.738552	5e-05	0.00149071	FHDC1
XLOC_013011	25.0956	16.9697	15.0428	-0.738365	0.0001	0.00267347	CDH19
XLOC_013011	25.0956	16.9697	15.0428	-0.738365	0.0001	0.00267347	CDH19
XLOC_014277	2.84436	1.66454	1.70666	-0.736929	0.00385	0.0464017	ZNF675
XLOC_014277	2.84436	1.66454	1.70666	-0.736929	0.00385	0.0464017	ZNF675
XLOC_007949	12.3924	8.33615	7.4445	-0.735205	5e-05	0.00149071	FLRT2
XLOC_007949	12.3924	8.33615	7.4445	-0.735205	5e-05	0.00149071	FLRT2
XLOC_001760	19.4218	13.9846	11.6754	-0.734199	5e-05	0.00149071	NDC1
XLOC_001760	19.4218	13.9846	11.6754	-0.734199	5e-05	0.00149071	NDC1
XLOC_001760	19.4218	13.9846	11.6754	-0.734199	5e-05	0.00149071	NDC1
XLOC_006384	10.386	7.17914	6.26554	-0.729124	5e-05	0.00149071	C2CD5
XLOC_006384	10.386	7.17914	6.26554	-0.729124	5e-05	0.00149071	C2CD5
XLOC_001118	26.4138	17.3873	15.9659	-0.726303	5e-05	0.00149071	ATP2B4
XLOC_001118	26.4138	17.3873	15.9659	-0.726303	5e-05	0.00149071	ATP2B4
XLOC_001118	26.4138	17.3873	15.9659	-0.726303	5e-05	0.00149071	ATP2B4
XLOC_000287	10.0515	6.8813	6.07689	-0.726012	0.0003	0.0066686	TINAGL1
XLOC_000287	10.0515	6.8813	6.07689	-0.726012	0.0003	0.0066686	TINAGL1
XLOC_000287	10.0515	6.8813	6.07689	-0.726012	0.0003	0.0066686	TINAGL1
XLOC_012641	9.33736	6.41952	5.66349	-0.721322	5e-05	0.00149071	SMCHD1
XLOC_012641	9.33736	6.41952	5.66349	-0.721322	5e-05	0.00149071	SMCHD1
XLOC_004936	26.6427	19.3463	16.2448	-0.713763	5e-05	0.00149071	NUP160
XLOC_004936	26.6427	19.3463	16.2448	-0.713763	5e-05	0.00149071	NUP160
XLOC_006656	4.02491	2.55378	2.45521	-0.713108	0.00035	0.00752164	-
XLOC_006656	4.02491	2.55378	2.45521	-0.713108	0.00035	0.00752164	-
XLOC_009325	5.53732	3.88866	3.37804	-0.713003	5e-05	0.00149071	NEDD4
XLOC_009325	5.53732	3.88866	3.37804	-0.713003	5e-05	0.00149071	NEDD4
XLOC_000572	2.65455	1.78096	1.62493	-0.708087	0.00035	0.00752164	LRRC8C
XLOC_000572	2.65455	1.78096	1.62493	-0.708087	0.00035	0.00752164	LRRC8C
XLOC_000572	2.65455	1.78096	1.62493	-0.708087	0.00035	0.00752164	LRRC8C
XLOC_026728	8.29087	5.51205	5.07853	-0.707113	5e-05	0.00149071	NRCAM
XLOC_026728	8.29087	5.51205	5.07853	-0.707113	5e-05	0.00149071	NRCAM
XLOC_016881	458.602	296.123	281.363	-0.704808	0.00035	0.00752164	FN1
XLOC_016881	458.602	296.123	281.363	-0.704808	0.00035	0.00752164	FN1
XLOC_006423	5.03659	3.45359	3.09119	-0.704284	0.0001	0.00267347	GXYLT1
XLOC_006423	5.03659	3.45359	3.09119	-0.704284	0.0001	0.00267347	GXYLT1
XLOC_008905	3.84375	2.69523	2.36071	-0.703296	5e-05	0.00149071	FAM63B
XLOC_008905	3.84375	2.69523	2.36071	-0.703296	5e-05	0.00149071	FAM63B
XLOC_020440	21.6258	15.4966	13.2999	-0.701345	5e-05	0.00149071	ATP13A3
XLOC_020440	21.6258	15.4966	13.2999	-0.701345	5e-05	0.00149071	ATP13A3
XLOC_008262	10.0801	7.31227	6.2043	-0.700169	5e-05	0.00149071	HEATR5A
XLOC_008262	10.0801	7.31227	6.2043	-0.700169	5e-05	0.00149071	HEATR5A
XLOC_019875	6.96914	4.97185	4.29122	-0.699592	0.0001	0.00267347	CLASP2
XLOC_019875	6.96914	4.97185	4.29122	-0.699592	0.0001	0.00267347	CLASP2
XLOC_015767	29.8529	21.2327	18.4086	-0.697494	5e-05	0.00149071	UGGT1
XLOC_015767	29.8529	21.2327	18.4086	-0.697494	5e-05	0.00149071	UGGT1
XLOC_003371	5.18513	3.49406	3.19742	-0.697472	0.00015	0.00377617	NEBL
XLOC_003371	5.18513	3.49406	3.19742	-0.697472	0.00015	0.00377617	NEBL
XLOC_003371	5.18513	3.49406	3.19742	-0.697472	0.00015	0.00377617	NEBL
XLOC_004917	29.0334	20.8335	17.916	-0.696467	5e-05	0.00149071	CKAP5
XLOC_004917	29.0334	20.8335	17.916	-0.696467	5e-05	0.00149071	CKAP5
XLOC_008331	37.5592	26.7983	23.2003	-0.695021	5e-05	0.00149071	GMFB
XLOC_008331	37.5592	26.7983	23.2003	-0.695021	5e-05	0.00149071	GMFB
XLOC_008449	16.1377	11.3848	10.0252	-0.686812	5e-05	0.00149071	GTF2A1
XLOC_008449	16.1377	11.3848	10.0252	-0.686812	5e-05	0.00149071	GTF2A1
XLOC_022343	19.3259	12.8367	12.0364	-0.683125	5e-05	0.00149071	ANKH
XLOC_022343	19.3259	12.8367	12.0364	-0.683125	5e-05	0.00149071	ANKH
XLOC_015831	31.0897	22.7701	19.3933	-0.68088	5e-05	0.00149071	FMNL2
XLOC_015831	31.0897	22.7701	19.3933	-0.68088	5e-05	0.00149071	FMNL2
XLOC_021070	8.36394	5.76166	5.23664	-0.67554	0.0001	0.00267347	GALNT7
XLOC_021070	8.36394	5.76166	5.23664	-0.67554	0.0001	0.00267347	GALNT7
XLOC_021471	17.1542	12.6739	10.7406	-0.67549	5e-05	0.00149071	ANKRD50
XLOC_021471	17.1542	12.6739	10.7406	-0.67549	5e-05	0.00149071	ANKRD50
XLOC_006542	20.8015	14.5456	13.0315	-0.674686	5e-05	0.00149071	CBX5
XLOC_006542	20.8015	14.5456	13.0315	-0.674686	5e-05	0.00149071	CBX5
XLOC_011305	109.365	72.2663	68.704	-0.670682	5e-05	0.00149071	ITGB3
XLOC_011305	109.365	72.2663	68.704	-0.670682	5e-05	0.00149071	ITGB3
XLOC_016378	58.2019	43.033	36.6248	-0.668244	5e-05	0.00149071	XPO1
XLOC_016378	58.2019	43.033	36.6248	-0.668244	5e-05	0.00149071	XPO1
XLOC_004303	18.437	13.6965	11.6163	-0.666453	5e-05	0.00149071	EHBP1L1
XLOC_004303	18.437	13.6965	11.6163	-0.666453	5e-05	0.00149071	EHBP1L1
XLOC_016296	2.91568	2.00273	1.847	-0.658652	0.00015	0.00377617	STRN
XLOC_016296	2.91568	2.00273	1.847	-0.658652	0.00015	0.00377617	STRN
XLOC_016805	49.153	32.8993	31.1671	-0.657255	5e-05	0.00149071	COL5A2
XLOC_016805	49.153	32.8993	31.1671	-0.657255	5e-05	0.00149071	COL5A2
XLOC_013394	3.06639	1.98431	1.94535	-0.656513	0.0017	0.0256655	ZNF430
XLOC_013394	3.06639	1.98431	1.94535	-0.656513	0.0017	0.0256655	ZNF430
XLOC_020885	8.65933	5.88408	5.49983	-0.654868	0.0003	0.0066686	HERC3
XLOC_020885	8.65933	5.88408	5.49983	-0.654868	0.0003	0.0066686	HERC3
XLOC_009332	48.9426	36.1325	31.2272	-0.64829	5e-05	0.00149071	ADAM10
XLOC_009332	48.9426	36.1325	31.2272	-0.64829	5e-05	0.00149071	ADAM10
XLOC_021507	9.98193	6.93383	6.37013	-0.647995	5e-05	0.00149071	ZNF827
XLOC_021507	9.98193	6.93383	6.37013	-0.647995	5e-05	0.00149071	ZNF827
XLOC_003091	13.9535	9.65707	8.92203	-0.645179	0.0006	0.0116163	HHEX
XLOC_003091	13.9535	9.65707	8.92203	-0.645179	0.0006	0.0116163	HHEX
XLOC_003091	13.9535	9.65707	8.92203	-0.645179	0.0006	0.0116163	HHEX
XLOC_002067	100.646	70.6129	64.4546	-0.642933	5e-05	0.00149071	MCL1
XLOC_002067	100.646	70.6129	64.4546	-0.642933	5e-05	0.00149071	MCL1
XLOC_002067	100.646	70.6129	64.4546	-0.642933	5e-05	0.00149071	MCL1
XLOC_010124	8.09875	5.85316	5.20211	-0.638601	0.00015	0.00377617	SNTB2
XLOC_010124	8.09875	5.85316	5.20211	-0.638601	0.00015	0.00377617	SNTB2
XLOC_002990	9.95215	6.90403	6.39599	-0.637841	0.0001	0.00267347	CHST3
XLOC_002990	9.95215	6.90403	6.39599	-0.637841	0.0001	0.00267347	CHST3
XLOC_002990	9.95215	6.90403	6.39599	-0.637841	0.0001	0.00267347	CHST3
XLOC_021553	3.43436	2.21962	2.20923	-0.636501	0.00095	0.0166348	SH3RF1
XLOC_021553	3.43436	2.21962	2.20923	-0.636501	0.00095	0.0166348	SH3RF1
XLOC_008496	9.62076	7.10363	6.19009	-0.636191	5e-05	0.00149071	DICER1
XLOC_008496	9.62076	7.10363	6.19009	-0.636191	5e-05	0.00149071	DICER1
XLOC_022606	4.0366	2.73372	2.59999	-0.634633	0.00085	0.0152712	CEP120
XLOC_022606	4.0366	2.73372	2.59999	-0.634633	0.00085	0.0152712	CEP120
XLOC_029797	13.5337	9.82302	8.72431	-0.633443	0.0001	0.00267347	PHF6
XLOC_029797	13.5337	9.82302	8.72431	-0.633443	0.0001	0.00267347	PHF6
XLOC_002181	69.6276	48.8309	45.0047	-0.629584	5e-05	0.00149071	NES
XLOC_002181	69.6276	48.8309	45.0047	-0.629584	5e-05	0.00149071	NES
XLOC_002181	69.6276	48.8309	45.0047	-0.629584	5e-05	0.00149071	NES
XLOC_012056	24.121	17.0438	15.6091	-0.627905	5e-05	0.00149071	CDC27
XLOC_012056	24.121	17.0438	15.6091	-0.627905	5e-05	0.00149071	CDC27
XLOC_007326	34.9601	25.8789	22.6564	-0.625792	5e-05	0.00149071	ZDHHC20
XLOC_007326	34.9601	25.8789	22.6564	-0.625792	5e-05	0.00149071	ZDHHC20
XLOC_026855	8.9949	6.28327	5.83584	-0.624167	5e-05	0.00149071	TCAF1
XLOC_026855	8.9949	6.28327	5.83584	-0.624167	5e-05	0.00149071	TCAF1
XLOC_023558	8.30546	5.32434	5.39202	-0.623234	0.0042	0.0494401	LINC00326
XLOC_023558	8.30546	5.32434	5.39202	-0.623234	0.0042	0.0494401	LINC00326
XLOC_024248	33.4317	24.848	21.7101	-0.62285	5e-05	0.00149071	BCLAF1
XLOC_024248	33.4317	24.848	21.7101	-0.62285	5e-05	0.00149071	BCLAF1
XLOC_002872	3.45614	2.35131	2.25047	-0.618935	0.00075	0.013878	ZEB1
XLOC_002872	3.45614	2.35131	2.25047	-0.618935	0.00075	0.013878	ZEB1
XLOC_002872	3.45614	2.35131	2.25047	-0.618935	0.00075	0.013878	ZEB1
XLOC_021494	7.02988	5.01925	4.58181	-0.617582	0.0002	0.00481255	RNF150
XLOC_021494	7.02988	5.01925	4.58181	-0.617582	0.0002	0.00481255	RNF150
XLOC_004189	18.7164	13.5367	12.242	-0.612459	0.0002	0.00481255	FAM111A
XLOC_004189	18.7164	13.5367	12.242	-0.612459	0.0002	0.00481255	FAM111A
XLOC_004189	18.7164	13.5367	12.242	-0.612459	0.0002	0.00481255	FAM111A
XLOC_027896	74.7913	55.623	48.9917	-0.610332	5e-05	0.00149071	RAD21
XLOC_027896	74.7913	55.623	48.9917	-0.610332	5e-05	0.00149071	RAD21
XLOC_030067	4.56466	3.16157	2.99571	-0.607606	0.0002	0.00481255	SHROOM4
XLOC_030067	4.56466	3.16157	2.99571	-0.607606	0.0002	0.00481255	SHROOM4
XLOC_028506	2.47429	1.52846	1.62559	-0.606055	0.0009	0.0159961	CNTRL
XLOC_028506	2.47429	1.52846	1.62559	-0.606055	0.0009	0.0159961	CNTRL
XLOC_019321	10.2248	6.72049	6.72642	-0.604163	0.0001	0.00267347	FLNB
XLOC_019321	10.2248	6.72049	6.72642	-0.604163	0.0001	0.00267347	FLNB
XLOC_007125	17.0182	12.2277	11.2092	-0.602391	5e-05	0.00149071	FNDC3A
XLOC_007125	17.0182	12.2277	11.2092	-0.602391	5e-05	0.00149071	FNDC3A
XLOC_021166	12.4899	9.03386	8.25805	-0.596889	5e-05	0.00149071	AFAP1
XLOC_021166	12.4899	9.03386	8.25805	-0.596889	5e-05	0.00149071	AFAP1
XLOC_030010	40.7815	29.0585	26.9983	-0.595048	5e-05	0.00149071	DYNLT3
XLOC_030010	40.7815	29.0585	26.9983	-0.595048	5e-05	0.00149071	DYNLT3
XLOC_027042	5.43482	3.81459	3.60527	-0.592125	0.00075	0.013878	ARHGEF10
XLOC_027042	5.43482	3.81459	3.60527	-0.592125	0.00075	0.013878	ARHGEF10
XLOC_022440	12.7459	8.57186	8.47401	-0.588913	0.0002	0.00481255	IL6ST
XLOC_022440	12.7459	8.57186	8.47401	-0.588913	0.0002	0.00481255	IL6ST
XLOC_009290	2.95719	2.0536	1.97019	-0.585888	0.00085	0.0152712	CEP152
XLOC_009290	2.95719	2.0536	1.97019	-0.585888	0.00085	0.0152712	CEP152
XLOC_000571	2.36664	1.41453	1.58106	-0.581946	0.0039	0.0468543	LRRC8B
XLOC_000571	2.36664	1.41453	1.58106	-0.581946	0.0039	0.0468543	LRRC8B
XLOC_000571	2.36664	1.41453	1.58106	-0.581946	0.0039	0.0468543	LRRC8B
XLOC_022707	49.5142	31.4206	33.0923	-0.581345	0.0001	0.00267347	SPRY4
XLOC_022707	49.5142	31.4206	33.0923	-0.581345	0.0001	0.00267347	SPRY4
XLOC_023435	4.05645	2.84238	2.72432	-0.574322	0.0005	0.0100466	ZNF292
XLOC_023435	4.05645	2.84238	2.72432	-0.574322	0.0005	0.0100466	ZNF292
XLOC_015921	59.8123	42.5809	40.2806	-0.570358	0.0004	0.00840853	SSFA2
XLOC_015921	59.8123	42.5809	40.2806	-0.570358	0.0004	0.00840853	SSFA2
XLOC_023465	27.8293	20.126	18.7592	-0.56901	0.00035	0.00752164	GRIK2
XLOC_023465	27.8293	20.126	18.7592	-0.56901	0.00035	0.00752164	GRIK2
XLOC_026818	16.2628	11.8001	10.9872	-0.565759	0.0003	0.0066686	CREB3L2
XLOC_026818	16.2628	11.8001	10.9872	-0.565759	0.0003	0.0066686	CREB3L2
XLOC_019570	13.4215	9.61259	9.08576	-0.562865	0.0005	0.0100466	PXYLP1
XLOC_019570	13.4215	9.61259	9.08576	-0.562865	0.0005	0.0100466	PXYLP1
XLOC_018175	4.91957	3.4336	3.33225	-0.562035	0.00055	0.01081	SYNJ1
XLOC_018175	4.91957	3.4336	3.33225	-0.562035	0.00055	0.01081	SYNJ1
XLOC_023616	15.5693	10.2658	10.5646	-0.55947	0.00025	0.00573891	AKAP12
XLOC_023616	15.5693	10.2658	10.5646	-0.55947	0.00025	0.00573891	AKAP12
XLOC_029433	25.7743	18.9532	17.5896	-0.551211	0.00025	0.00573891	MBTPS2	YY2
XLOC_029433	25.7743	18.9532	17.5896	-0.551211	0.00025	0.00573891	MBTPS2	YY2
XLOC_026496	77.8488	53.903	53.576	-0.539087	0.00055	0.01081	IGFBP3
XLOC_026496	77.8488	53.903	53.576	-0.539087	0.00055	0.01081	IGFBP3
XLOC_007771	26.8255	19.6085	18.5151	-0.534899	0.00135	0.0216104	ARHGAP5
XLOC_007771	26.8255	19.6085	18.5151	-0.534899	0.00135	0.0216104	ARHGAP5
XLOC_020105	91.1863	66.3716	63.0973	-0.531238	0.00035	0.00752164	DCBLD2
XLOC_020105	91.1863	66.3716	63.0973	-0.531238	0.00035	0.00752164	DCBLD2
XLOC_009324	3.79098	2.68113	2.62602	-0.529694	0.0039	0.0468543	PRTG	PYGO1
XLOC_009324	3.79098	2.68113	2.62602	-0.529694	0.0039	0.0468543	PRTG	PYGO1
XLOC_006385	12.128	8.5727	8.40284	-0.529391	0.0032	0.0408629	SOX5
XLOC_006385	12.128	8.5727	8.40284	-0.529391	0.0032	0.0408629	SOX5
XLOC_000985	54.5468	40.0752	37.8516	-0.527139	0.0003	0.0066686	PRRX1
XLOC_000985	54.5468	40.0752	37.8516	-0.527139	0.0003	0.0066686	PRRX1
XLOC_000985	54.5468	40.0752	37.8516	-0.527139	0.0003	0.0066686	PRRX1
XLOC_016765	16.5234	11.6956	11.4712	-0.526498	0.0025	0.0339443	CHN1
XLOC_016765	16.5234	11.6956	11.4712	-0.526498	0.0025	0.0339443	CHN1
XLOC_001139	27.73	19.9451	19.3271	-0.520821	0.0004	0.00840853	SRGAP2
XLOC_001139	27.73	19.9451	19.3271	-0.520821	0.0004	0.00840853	SRGAP2
XLOC_001139	27.73	19.9451	19.3271	-0.520821	0.0004	0.00840853	SRGAP2
XLOC_001053	19.2853	13.9088	13.5423	-0.510027	0.0005	0.0100466	HMCN1
XLOC_001053	19.2853	13.9088	13.5423	-0.510027	0.0005	0.0100466	HMCN1
XLOC_001053	19.2853	13.9088	13.5423	-0.510027	0.0005	0.0100466	HMCN1
XLOC_002028	24.6197	17.2411	17.4052	-0.500293	0.00165	0.025112	TXNIP
XLOC_002028	24.6197	17.2411	17.4052	-0.500293	0.00165	0.025112	TXNIP
XLOC_002028	24.6197	17.2411	17.4052	-0.500293	0.00165	0.025112	TXNIP
XLOC_005774	5.63709	4.01568	3.98652	-0.499821	0.0025	0.0339443	ARID2
XLOC_005774	5.63709	4.01568	3.98652	-0.499821	0.0025	0.0339443	ARID2
XLOC_020274	30.0512	22.235	21.3842	-0.490875	0.00075	0.013878	PLOD2
XLOC_020274	30.0512	22.235	21.3842	-0.490875	0.00075	0.013878	PLOD2
XLOC_006066	31.7802	23.5814	22.826	-0.477446	0.00125	0.020501	CHST11
XLOC_006066	31.7802	23.5814	22.826	-0.477446	0.00125	0.020501	CHST11
XLOC_022577	18.2786	13.3583	13.17	-0.472899	0.00155	0.0240767	PJA2
XLOC_022577	18.2786	13.3583	13.17	-0.472899	0.00155	0.0240767	PJA2
XLOC_001082	36.7034	26.9164	26.5794	-0.465605	0.00225	0.031415	NEK7
XLOC_001082	36.7034	26.9164	26.5794	-0.465605	0.00225	0.031415	NEK7
XLOC_001082	36.7034	26.9164	26.5794	-0.465605	0.00225	0.031415	NEK7
XLOC_000225	99.2718	73.8383	72.5129	-0.453145	0.0023	0.0318981	CLIC4
XLOC_000225	99.2718	73.8383	72.5129	-0.453145	0.0023	0.0318981	CLIC4
XLOC_000225	99.2718	73.8383	72.5129	-0.453145	0.0023	0.0318981	CLIC4
XLOC_004479	28.6864	20.8316	20.9851	-0.451	0.0023	0.0318981	AMOTL1
XLOC_004479	28.6864	20.8316	20.9851	-0.451	0.0023	0.0318981	AMOTL1
XLOC_003999	20.3576	14.0577	15.1845	-0.42297	0.004	0.0476959	TEAD1
XLOC_003999	20.3576	14.0577	15.1845	-0.42297	0.004	0.0476959	TEAD1
XLOC_003999	20.3576	14.0577	15.1845	-0.42297	0.004	0.0476959	TEAD1
XLOC_018032	35.1033	47.3765	48.0051	0.451581	0.0017	0.0256655	MX2
XLOC_018032	35.1033	47.3765	48.0051	0.451581	0.0017	0.0256655	MX2
XLOC_022751	330.132	442.589	451.804	0.452654	0.00135	0.0216104	ATOX1
XLOC_022751	330.132	442.589	451.804	0.452654	0.00135	0.0216104	ATOX1
XLOC_010577	19.938	27.3526	27.5216	0.465044	0.0025	0.0339443	KIFC3
XLOC_010577	19.938	27.3526	27.5216	0.465044	0.0025	0.0339443	KIFC3
XLOC_021127	297.759	455.609	414.618	0.477639	0.0017	0.0256655	SPON2
XLOC_021127	297.759	455.609	414.618	0.477639	0.0017	0.0256655	SPON2
XLOC_017532	44.5075	61.1073	62.28	0.484723	0.0024	0.0329429	DDRGK1	LZTS3
XLOC_017532	44.5075	61.1073	62.28	0.484723	0.0024	0.0329429	DDRGK1	LZTS3
XLOC_006863	243.09	337.18	340.469	0.48603	0.0011	0.0186007	SCARB1
XLOC_006863	243.09	337.18	340.469	0.48603	0.0011	0.0186007	SCARB1
XLOC_004355	74.1271	103.759	104.209	0.491402	0.00205	0.0293651	NDUFS8
XLOC_004355	74.1271	103.759	104.209	0.491402	0.00205	0.0293651	NDUFS8
XLOC_009717	14.6943	21.1797	20.6816	0.493085	0.0016	0.0246317	PIGQ
XLOC_009717	14.6943	21.1797	20.6816	0.493085	0.0016	0.0246317	PIGQ
XLOC_024235	32.3331	47.1145	45.6275	0.496889	0.0011	0.0186007	SLC18B1
XLOC_024235	32.3331	47.1145	45.6275	0.496889	0.0011	0.0186007	SLC18B1
XLOC_027456	16.5272	24.4892	23.4648	0.505656	0.00205	0.0293651	THEM6
XLOC_027456	16.5272	24.4892	23.4648	0.505656	0.00205	0.0293651	THEM6
XLOC_010039	305.361	222.645	434.015	0.50723	0.00205	0.0293651	MT2A
XLOC_010039	305.361	222.645	434.015	0.50723	0.00205	0.0293651	MT2A
XLOC_013107	116.953	165.018	166.26	0.507509	0.0019	0.0278326	ATP5D
XLOC_013107	116.953	165.018	166.26	0.507509	0.0019	0.0278326	ATP5D
XLOC_010279	30.3115	45.34	43.2554	0.513016	0.00305	0.0393847	C16orf91
XLOC_010279	30.3115	45.34	43.2554	0.513016	0.00305	0.0393847	C16orf91
XLOC_012334	32.9862	45.4254	47.1193	0.514456	0.0007	0.0131646	PYCR1
XLOC_012334	32.9862	45.4254	47.1193	0.514456	0.0007	0.0131646	PYCR1
XLOC_014511	42.2485	59.6024	60.4307	0.516379	0.0006	0.0116163	NAPA
XLOC_014511	42.2485	59.6024	60.4307	0.516379	0.0006	0.0116163	NAPA
XLOC_029917	230.187	312.932	330.272	0.520847	0.00035	0.00752164	SLC25A6
XLOC_029917	230.187	312.932	330.272	0.520847	0.00035	0.00752164	SLC25A6
XLOC_005829	78.2924	105.737	112.508	0.523086	0.0006	0.0116163	ATG101
XLOC_005829	78.2924	105.737	112.508	0.523086	0.0006	0.0116163	ATG101
XLOC_000051	12.355	17.7275	17.7546	0.523099	0.00135	0.0216104	TPRG1L
XLOC_000051	12.355	17.7275	17.7546	0.523099	0.00135	0.0216104	TPRG1L
XLOC_000051	12.355	17.7275	17.7546	0.523099	0.00135	0.0216104	TPRG1L
XLOC_019295	15.7309	23.1039	22.6103	0.523381	0.0009	0.0159961	ALAS1
XLOC_019295	15.7309	23.1039	22.6103	0.523381	0.0009	0.0159961	ALAS1
XLOC_018017	22.0465	30.5904	31.7598	0.526648	0.0004	0.00840853	ETS2
XLOC_018017	22.0465	30.5904	31.7598	0.526648	0.0004	0.00840853	ETS2
XLOC_014132	60.6161	92.529	87.4513	0.52878	0.00045	0.00925753	ACP5
XLOC_014132	60.6161	92.529	87.4513	0.52878	0.00045	0.00925753	ACP5
XLOC_022349	18.9193	26.0823	27.3056	0.529343	0.0009	0.0159961	ZNF622
XLOC_022349	18.9193	26.0823	27.3056	0.529343	0.0009	0.0159961	ZNF622
XLOC_028672	55.7167	79.5398	80.4307	0.529635	0.00255	0.0344875	MRPL41
XLOC_028672	55.7167	79.5398	80.4307	0.529635	0.00255	0.0344875	MRPL41
XLOC_028356	49.651	67.0932	71.8985	0.534138	0.0003	0.0066686	PSAT1
XLOC_028356	49.651	67.0932	71.8985	0.534138	0.0003	0.0066686	PSAT1
XLOC_019109	10.1928	14.7368	14.7931	0.537368	0.00235	0.0324394	SLC6A6
XLOC_019109	10.1928	14.7368	14.7931	0.537368	0.00235	0.0324394	SLC6A6
XLOC_024276	125.485	171.157	182.392	0.539529	0.00045	0.00925753	SF3B5
XLOC_024276	125.485	171.157	182.392	0.539529	0.00045	0.00925753	SF3B5
XLOC_010465	18.5591	26.8663	26.9817	0.539856	0.0014	0.0222218	CLN3
XLOC_010465	18.5591	26.8663	26.9817	0.539856	0.0014	0.0222218	CLN3
XLOC_004119	18.2314	25.3213	26.5277	0.541074	0.0009	0.0159961	SLC39A13
XLOC_004119	18.2314	25.3213	26.5277	0.541074	0.0009	0.0159961	SLC39A13
XLOC_004119	18.2314	25.3213	26.5277	0.541074	0.0009	0.0159961	SLC39A13
XLOC_019129	13.8871	19.9837	20.2581	0.544757	0.0003	0.0066686	KAT2B
XLOC_019129	13.8871	19.9837	20.2581	0.544757	0.0003	0.0066686	KAT2B
XLOC_022819	30.0867	42.3668	43.9607	0.54709	0.00085	0.0152712	CLTB
XLOC_022819	30.0867	42.3668	43.9607	0.54709	0.00085	0.0152712	CLTB
XLOC_004681	13.4478	19.3329	19.6521	0.547313	0.00075	0.013878	TOLLIP
XLOC_004681	13.4478	19.3329	19.6521	0.547313	0.00075	0.013878	TOLLIP
XLOC_029224	58.3631	79.9547	85.3149	0.547741	0.00035	0.00752164	DPP7
XLOC_029224	58.3631	79.9547	85.3149	0.547741	0.00035	0.00752164	DPP7
XLOC_026678	11.279	16.1722	16.492	0.548126	0.0021	0.0298542	LRCH4	SAP25	ZASP
XLOC_026678	11.279	16.1722	16.492	0.548126	0.0021	0.0298542	LRCH4	SAP25	ZASP
XLOC_017371	102.671	139.151	150.722	0.553867	0.0003	0.0066686	CTSA	ZSWIM1
XLOC_017371	102.671	139.151	150.722	0.553867	0.0003	0.0066686	CTSA	ZSWIM1
XLOC_007970	10.1501	14.1973	14.9609	0.559701	0.00065	0.0123703	RIN3
XLOC_007970	10.1501	14.1973	14.9609	0.559701	0.00065	0.0123703	RIN3
XLOC_005827	13.0521	20.4538	19.2498	0.56056	0.00165	0.025112	GRASP
XLOC_005827	13.0521	20.4538	19.2498	0.56056	0.00165	0.025112	GRASP
XLOC_027705	22.9651	32.0849	33.9334	0.563263	0.00015	0.00377617	ATP6V1H
XLOC_027705	22.9651	32.0849	33.9334	0.563263	0.00015	0.00377617	ATP6V1H
XLOC_017769	26.804	36.8155	39.6619	0.565307	0.0002	0.00481255	B4GALT5
XLOC_017769	26.804	36.8155	39.6619	0.565307	0.0002	0.00481255	B4GALT5
XLOC_028279	109.352	150.38	162.123	0.568112	0.0002	0.00481255	CLTA
XLOC_028279	109.352	150.38	162.123	0.568112	0.0002	0.00481255	CLTA
XLOC_013112	69.8159	102.141	103.556	0.56878	0.00025	0.00573891	NDUFS7
XLOC_013112	69.8159	102.141	103.556	0.56878	0.00025	0.00573891	NDUFS7
XLOC_023867	193.563	262.749	287.383	0.570171	0.0001	0.00267347	HLA-B	HLA-C
XLOC_023867	193.563	262.749	287.383	0.570171	0.0001	0.00267347	HLA-B	HLA-C
XLOC_015746	412.934	586.495	618.093	0.581914	0.00015	0.00377617	DBI
XLOC_015746	412.934	586.495	618.093	0.581914	0.00015	0.00377617	DBI
XLOC_022736	389.534	526.873	583.294	0.582475	0.00015	0.00377617	CD74
XLOC_022736	389.534	526.873	583.294	0.582475	0.00015	0.00377617	CD74
XLOC_003873	15.3369	21.5501	23.0186	0.585792	0.0002	0.00481255	PTDSS2
XLOC_003873	15.3369	21.5501	23.0186	0.585792	0.0002	0.00481255	PTDSS2
XLOC_003873	15.3369	21.5501	23.0186	0.585792	0.0002	0.00481255	PTDSS2
XLOC_014395	22.5174	32.6334	33.8459	0.587944	0.001	0.0172838	BLVRB
XLOC_014395	22.5174	32.6334	33.8459	0.587944	0.001	0.0172838	BLVRB
XLOC_004706	110.771	168.665	166.596	0.588778	0.00025	0.00573891	PHLDA2
XLOC_004706	110.771	168.665	166.596	0.588778	0.00025	0.00573891	PHLDA2
XLOC_000147	29.4693	40.4237	44.4542	0.593108	0.0001	0.00267347	PLEKHM2
XLOC_000147	29.4693	40.4237	44.4542	0.593108	0.0001	0.00267347	PLEKHM2
XLOC_000147	29.4693	40.4237	44.4542	0.593108	0.0001	0.00267347	PLEKHM2
XLOC_011996	103.482	141.587	156.294	0.59488	0.0002	0.00481255	VAT1
XLOC_011996	103.482	141.587	156.294	0.59488	0.0002	0.00481255	VAT1
XLOC_014411	93.8831	131.623	141.859	0.595518	0.00025	0.00573891	RABAC1
XLOC_014411	93.8831	131.623	141.859	0.595518	0.00025	0.00573891	RABAC1
XLOC_025852	31.7955	45.9577	48.1075	0.597441	0.0004	0.00840853	UPP1
XLOC_025852	31.7955	45.9577	48.1075	0.597441	0.0004	0.00840853	UPP1
XLOC_000061	6.51277	11.4575	9.88209	0.601545	0.00275	0.0365244	KCNAB2
XLOC_000061	6.51277	11.4575	9.88209	0.601545	0.00275	0.0365244	KCNAB2
XLOC_000061	6.51277	11.4575	9.88209	0.601545	0.00275	0.0365244	KCNAB2
XLOC_023925	143.396	205.009	217.63	0.601875	5e-05	0.00149071	CUTA
XLOC_023925	143.396	205.009	217.63	0.601875	5e-05	0.00149071	CUTA
XLOC_024343	4.61362	6.5251	7.01471	0.604486	0.0004	0.00840853	RPS6KA2
XLOC_024343	4.61362	6.5251	7.01471	0.604486	0.0004	0.00840853	RPS6KA2
XLOC_030443	78.8016	117.75	119.877	0.605258	5e-05	0.00149071	G6PD
XLOC_030443	78.8016	117.75	119.877	0.605258	5e-05	0.00149071	G6PD
XLOC_005229	50.8596	73.4172	77.4456	0.606663	5e-05	0.00149071	RAB38
XLOC_005229	50.8596	73.4172	77.4456	0.606663	5e-05	0.00149071	RAB38
XLOC_023369	101.593	198.026	154.756	0.607187	0.0015	0.0233878	RN7SK
XLOC_023369	101.593	198.026	154.756	0.607187	0.0015	0.0233878	RN7SK
XLOC_027474	83.6344	118.999	127.455	0.607818	5e-05	0.00149071	GRINA
XLOC_027474	83.6344	118.999	127.455	0.607818	5e-05	0.00149071	GRINA
XLOC_026152	74.4867	101.653	113.643	0.60946	0.0001	0.00267347	ATP6V1F
XLOC_026152	74.4867	101.653	113.643	0.60946	0.0001	0.00267347	ATP6V1F
XLOC_018372	53.3686	76.6347	81.5576	0.611829	0.0006	0.0116163	COMT
XLOC_018372	53.3686	76.6347	81.5576	0.611829	0.0006	0.0116163	COMT
XLOC_009934	38.8231	55.1058	59.3696	0.61281	0.0001	0.00267347	LAT	SPNS1
XLOC_009934	38.8231	55.1058	59.3696	0.61281	0.0001	0.00267347	LAT	SPNS1
XLOC_017134	22.8391	33.1199	35.0274	0.616976	5e-05	0.00149071	SIRPA
XLOC_017134	22.8391	33.1199	35.0274	0.616976	5e-05	0.00149071	SIRPA
XLOC_029874	76.7362	110.959	118.002	0.620836	0.0001	0.00267347	SLC6A8
XLOC_029874	76.7362	110.959	118.002	0.620836	0.0001	0.00267347	SLC6A8
XLOC_008158	53.5307	73.4143	82.3449	0.621313	0.00015	0.00377617	CRIP2
XLOC_008158	53.5307	73.4143	82.3449	0.621313	0.00015	0.00377617	CRIP2
XLOC_013543	62.4306	89.2072	96.3071	0.625389	0.00015	0.00377617	PLD3
XLOC_013543	62.4306	89.2072	96.3071	0.625389	0.00015	0.00377617	PLD3
XLOC_010219	7.0751	10.597	10.9188	0.625988	0.0008	0.0145945	BANP
XLOC_010219	7.0751	10.597	10.9188	0.625988	0.0008	0.0145945	BANP
XLOC_004908	12.4412	17.9081	19.2929	0.632941	0.0001	0.00267347	CHST1
XLOC_004908	12.4412	17.9081	19.2929	0.632941	0.0001	0.00267347	CHST1
XLOC_008484	4.45517	7.43639	6.9145	0.634144	0.00065	0.0123703	ASB2
XLOC_008484	4.45517	7.43639	6.9145	0.634144	0.00065	0.0123703	ASB2
XLOC_020316	6.84255	10.2355	10.6542	0.63882	0.0013	0.0210542	LINC00886
XLOC_020316	6.84255	10.2355	10.6542	0.63882	0.0013	0.0210542	LINC00886
XLOC_014295	58.5807	91.4765	91.3392	0.64081	5e-05	0.00149071	PEPD
XLOC_014295	58.5807	91.4765	91.3392	0.64081	5e-05	0.00149071	PEPD
XLOC_010277	31.4254	45.097	49.031	0.641761	0.0004	0.00840853	TSR3
XLOC_010277	31.4254	45.097	49.031	0.641761	0.0004	0.00840853	TSR3
XLOC_022243	74.4192	106.773	116.149	0.642226	0.0001	0.00267347	HIGD2A
XLOC_022243	74.4192	106.773	116.149	0.642226	0.0001	0.00267347	HIGD2A
XLOC_026614	68.4604	92.7225	106.929	0.643311	5e-05	0.00149071	CYP51A1
XLOC_026614	68.4604	92.7225	106.929	0.643311	5e-05	0.00149071	CYP51A1
XLOC_003880	139.909	197.675	218.797	0.645108	5e-05	0.00149071	TALDO1
XLOC_003880	139.909	197.675	218.797	0.645108	5e-05	0.00149071	TALDO1
XLOC_003880	139.909	197.675	218.797	0.645108	5e-05	0.00149071	TALDO1
XLOC_027953	47.858	64.5883	74.9442	0.647056	5e-05	0.00149071	NDRG1
XLOC_027953	47.858	64.5883	74.9442	0.647056	5e-05	0.00149071	NDRG1
XLOC_016480	113.472	178.617	177.839	0.648234	5e-05	0.00149071	CAPG
XLOC_016480	113.472	178.617	177.839	0.648234	5e-05	0.00149071	CAPG
XLOC_013542	5.34386	8.14193	8.38552	0.650017	0.00035	0.00752164	MAP3K10
XLOC_013542	5.34386	8.14193	8.38552	0.650017	0.00035	0.00752164	MAP3K10
XLOC_008308	11.4561	17.0615	17.9922	0.651253	0.0009	0.0159961	LINC01588	LINC01599
XLOC_008308	11.4561	17.0615	17.9922	0.651253	0.0009	0.0159961	LINC01588	LINC01599
XLOC_014003	495.114	783.241	778.152	0.652292	0.00325	0.0412976	MFSD12
XLOC_014003	495.114	783.241	778.152	0.652292	0.00325	0.0412976	MFSD12
XLOC_010685	7.14197	10.8199	11.2601	0.65682	0.0009	0.0159961	MAF
XLOC_010685	7.14197	10.8199	11.2601	0.65682	0.0009	0.0159961	MAF
XLOC_009772	124.309	185.175	196.252	0.658782	5e-05	0.00149071	ATP6V0C
XLOC_009772	124.309	185.175	196.252	0.658782	5e-05	0.00149071	ATP6V0C
XLOC_026012	191.869	362.755	303.52	0.661671	5e-05	0.00149071	TAC1
XLOC_026012	191.869	362.755	303.52	0.661671	5e-05	0.00149071	TAC1
XLOC_026663	26.8352	39.2692	42.451	0.661673	5e-05	0.00149071	AZGP1
XLOC_026663	26.8352	39.2692	42.451	0.661673	5e-05	0.00149071	AZGP1
XLOC_010962	233.384	330.94	369.362	0.662331	5e-05	0.00149071	ALOX12	C17orf49	RNASEK
XLOC_010962	233.384	330.94	369.362	0.662331	5e-05	0.00149071	ALOX12	C17orf49	RNASEK
XLOC_027697	15.2412	22.3776	24.1214	0.662336	0.00025	0.00573891	SNAI2
XLOC_027697	15.2412	22.3776	24.1214	0.662336	0.00025	0.00573891	SNAI2
XLOC_018777	8.59661	14.107	13.6247	0.664383	5e-05	0.00149071	SLC5A4
XLOC_018777	8.59661	14.107	13.6247	0.664383	5e-05	0.00149071	SLC5A4
XLOC_000954	17.753	25.5271	28.2106	0.668174	0.0001	0.00267347	HSD17B7
XLOC_000954	17.753	25.5271	28.2106	0.668174	0.0001	0.00267347	HSD17B7
XLOC_000954	17.753	25.5271	28.2106	0.668174	0.0001	0.00267347	HSD17B7
XLOC_003885	20.4081	28.4798	32.4729	0.670097	5e-05	0.00149071	PNPLA2
XLOC_003885	20.4081	28.4798	32.4729	0.670097	5e-05	0.00149071	PNPLA2
XLOC_003885	20.4081	28.4798	32.4729	0.670097	5e-05	0.00149071	PNPLA2
XLOC_018664	76.461	110.963	121.695	0.670474	5e-05	0.00149071	SLC25A1
XLOC_018664	76.461	110.963	121.695	0.670474	5e-05	0.00149071	SLC25A1
XLOC_014237	23.7481	36.3241	37.88	0.673625	0.0001	0.00267347	CERS1
XLOC_014237	23.7481	36.3241	37.88	0.673625	0.0001	0.00267347	CERS1
XLOC_021789	1.41791	2.24555	2.26238	0.674078	0.0026	0.0350036	CARD6
XLOC_021789	1.41791	2.24555	2.26238	0.674078	0.0026	0.0350036	CARD6
XLOC_027985	9.38121	13.2518	14.9761	0.674821	0.00025	0.00573891	TOP1MT
XLOC_027985	9.38121	13.2518	14.9761	0.674821	0.00025	0.00573891	TOP1MT
XLOC_026279	27.4343	40.4175	43.8061	0.675151	5e-05	0.00149071	AGAP3
XLOC_026279	27.4343	40.4175	43.8061	0.675151	5e-05	0.00149071	AGAP3
XLOC_014660	30.8361	43.8849	49.2964	0.676861	5e-05	0.00149071	MBOAT7	TMC4
XLOC_014660	30.8361	43.8849	49.2964	0.676861	5e-05	0.00149071	MBOAT7	TMC4
XLOC_021591	47.7292	71.8633	76.3572	0.677893	5e-05	0.00149071	ACSL1
XLOC_021591	47.7292	71.8633	76.3572	0.677893	5e-05	0.00149071	ACSL1
XLOC_015417	8.54725	12.0866	13.6752	0.678027	5e-05	0.00149071	CLIP4
XLOC_015417	8.54725	12.0866	13.6752	0.678027	5e-05	0.00149071	CLIP4
XLOC_020822	4.65135	7.52823	7.44578	0.678773	0.00125	0.020501	NPFFR2
XLOC_020822	4.65135	7.52823	7.44578	0.678773	0.00125	0.020501	NPFFR2
XLOC_019769	7.79862	11.7393	12.4889	0.679361	0.0012	0.0198698	NCBP2-AS2
XLOC_019769	7.79862	11.7393	12.4889	0.679361	0.0012	0.0198698	NCBP2-AS2
XLOC_003024	42.3262	60.1617	68.0059	0.68411	5e-05	0.00149071	PPIF
XLOC_003024	42.3262	60.1617	68.0059	0.68411	5e-05	0.00149071	PPIF
XLOC_003024	42.3262	60.1617	68.0059	0.68411	5e-05	0.00149071	PPIF
XLOC_021587	12.1913	17.946	19.5916	0.684377	0.0001	0.00267347	IRF2
XLOC_021587	12.1913	17.946	19.5916	0.684377	0.0001	0.00267347	IRF2
XLOC_020924	3.93299	6.01135	6.33904	0.688636	5e-05	0.00149071	CYP2U1
XLOC_020924	3.93299	6.01135	6.33904	0.688636	5e-05	0.00149071	CYP2U1
XLOC_024001	54.1528	76.2027	87.3212	0.689294	5e-05	0.00149071	DNPH1
XLOC_024001	54.1528	76.2027	87.3212	0.689294	5e-05	0.00149071	DNPH1
XLOC_014177	95.9449	155.175	154.745	0.689616	5e-05	0.00149071	GIPC1
XLOC_014177	95.9449	155.175	154.745	0.689616	5e-05	0.00149071	GIPC1
XLOC_015434	1.16714	2.22008	1.89213	0.697028	0.00335	0.0421929	RASGRP3
XLOC_015434	1.16714	2.22008	1.89213	0.697028	0.00335	0.0421929	RASGRP3
XLOC_015520	57.411	91.673	93.1273	0.697878	5e-05	0.00149071	SLC1A4
XLOC_015520	57.411	91.673	93.1273	0.697878	5e-05	0.00149071	SLC1A4
XLOC_004985	73.4782	110.215	119.192	0.697898	5e-05	0.00149071	LPXN
XLOC_004985	73.4782	110.215	119.192	0.697898	5e-05	0.00149071	LPXN
XLOC_024333	24.2974	34.9725	39.4323	0.698573	5e-05	0.00149071	-
XLOC_024333	24.2974	34.9725	39.4323	0.698573	5e-05	0.00149071	-
XLOC_005126	35.8753	55.1085	58.4644	0.704569	5e-05	0.00149071	CDK2AP2
XLOC_005126	35.8753	55.1085	58.4644	0.704569	5e-05	0.00149071	CDK2AP2
XLOC_004288	81.7734	120.386	133.485	0.706975	0.0001	0.00267347	TM7SF2	VPS51
XLOC_004288	81.7734	120.386	133.485	0.706975	0.0001	0.00267347	TM7SF2	VPS51
XLOC_023062	3.49449	6.42078	5.71984	0.71089	0.00225	0.031415	GMPR
XLOC_023062	3.49449	6.42078	5.71984	0.71089	0.00225	0.031415	GMPR
XLOC_012341	95.7762	147.116	157.125	0.714178	5e-05	0.00149071	FASN
XLOC_012341	95.7762	147.116	157.125	0.714178	5e-05	0.00149071	FASN
XLOC_015346	9.12082	12.747	14.9642	0.714278	5e-05	0.00149071	LPIN1
XLOC_015346	9.12082	12.747	14.9642	0.714278	5e-05	0.00149071	LPIN1
XLOC_013345	82.0144	122.393	134.923	0.718192	5e-05	0.00149071	MRPL34
XLOC_013345	82.0144	122.393	134.923	0.718192	5e-05	0.00149071	MRPL34
XLOC_005029	66.3856	94.4605	109.284	0.71914	5e-05	0.00149071	UBXN1
XLOC_005029	66.3856	94.4605	109.284	0.71914	5e-05	0.00149071	UBXN1
XLOC_016983	11.7273	19.186	19.326	0.720677	0.0003	0.0066686	HES6
XLOC_016983	11.7273	19.186	19.326	0.720677	0.0003	0.0066686	HES6
XLOC_021140	15.5666	22.081	25.6536	0.720706	5e-05	0.00149071	TNIP2
XLOC_021140	15.5666	22.081	25.6536	0.720706	5e-05	0.00149071	TNIP2
XLOC_016031	22.9154	33.5458	37.7726	0.721019	5e-05	0.00149071	IGFBP2
XLOC_016031	22.9154	33.5458	37.7726	0.721019	5e-05	0.00149071	IGFBP2
XLOC_029863	36.745	55.4064	60.6485	0.722925	5e-05	0.00149071	NSDHL
XLOC_029863	36.745	55.4064	60.6485	0.722925	5e-05	0.00149071	NSDHL
XLOC_025757	448.604	713.359	741.799	0.725586	0.0001	0.00267347	GPNMB
XLOC_025757	448.604	713.359	741.799	0.725586	0.0001	0.00267347	GPNMB
XLOC_001767	7.23231	10.6933	11.9649	0.726277	0.0001	0.00267347	SSBP3
XLOC_001767	7.23231	10.6933	11.9649	0.726277	0.0001	0.00267347	SSBP3
XLOC_001767	7.23231	10.6933	11.9649	0.726277	0.0001	0.00267347	SSBP3
XLOC_010728	119.557	187.518	197.847	0.726681	5e-05	0.00149071	SLC7A5
XLOC_010728	119.557	187.518	197.847	0.726681	5e-05	0.00149071	SLC7A5
XLOC_008983	10.1068	14.4984	16.737	0.727721	5e-05	0.00149071	PML
XLOC_008983	10.1068	14.4984	16.737	0.727721	5e-05	0.00149071	PML
XLOC_002495	34.21	47.3208	56.699	0.728907	5e-05	0.00149071	DUSP10
XLOC_002495	34.21	47.3208	56.699	0.728907	5e-05	0.00149071	DUSP10
XLOC_002495	34.21	47.3208	56.699	0.728907	5e-05	0.00149071	DUSP10
XLOC_018582	131.609	211.428	218.37	0.730514	5e-05	0.00149071	TSPO
XLOC_018582	131.609	211.428	218.37	0.730514	5e-05	0.00149071	TSPO
XLOC_023043	11.6756	18.3852	19.3995	0.73252	5e-05	0.00149071	GCNT2
XLOC_023043	11.6756	18.3852	19.3995	0.73252	5e-05	0.00149071	GCNT2
XLOC_006562	6.59742	9.65094	10.967	0.733195	0.00015	0.00377617	PMEL
XLOC_006562	6.59742	9.65094	10.967	0.733195	0.00015	0.00377617	PMEL
XLOC_014016	135.241	216.974	224.851	0.733437	5e-05	0.00149071	MAP2K2
XLOC_014016	135.241	216.974	224.851	0.733437	5e-05	0.00149071	MAP2K2
XLOC_003740	18.4542	26.6489	30.6834	0.73351	0.0001	0.00267347	RGS10
XLOC_003740	18.4542	26.6489	30.6834	0.73351	0.0001	0.00267347	RGS10
XLOC_003740	18.4542	26.6489	30.6834	0.73351	0.0001	0.00267347	RGS10
XLOC_013451	187.073	268.066	311.073	0.733649	5e-05	0.00149071	FXYD3
XLOC_013451	187.073	268.066	311.073	0.733649	5e-05	0.00149071	FXYD3
XLOC_011460	7.19629	10.8429	12.0514	0.743871	5e-05	0.00149071	TTYH2
XLOC_011460	7.19629	10.8429	12.0514	0.743871	5e-05	0.00149071	TTYH2
XLOC_024128	5.5093	8.57162	9.23431	0.745134	5e-05	0.00149071	RRAGD
XLOC_024128	5.5093	8.57162	9.23431	0.745134	5e-05	0.00149071	RRAGD
XLOC_015760	64.31	98.7928	108.004	0.747975	5e-05	0.00149071	GYPC
XLOC_015760	64.31	98.7928	108.004	0.747975	5e-05	0.00149071	GYPC
XLOC_006856	9.56667	13.8486	16.0979	0.750783	5e-05	0.00149071	RILPL2
XLOC_006856	9.56667	13.8486	16.0979	0.750783	5e-05	0.00149071	RILPL2
XLOC_027418	88.2395	127.649	148.891	0.754758	5e-05	0.00149071	SQLE
XLOC_027418	88.2395	127.649	148.891	0.754758	5e-05	0.00149071	SQLE
XLOC_014021	44.5968	65.3508	75.6016	0.761476	5e-05	0.00149071	UBXN6
XLOC_014021	44.5968	65.3508	75.6016	0.761476	5e-05	0.00149071	UBXN6
XLOC_011688	5.64702	9.48284	9.58182	0.762809	0.00025	0.00573891	C17orf59
XLOC_011688	5.64702	9.48284	9.58182	0.762809	0.00025	0.00573891	C17orf59
XLOC_005629	174.816	245.963	296.633	0.762839	5e-05	0.00149071	PTMS
XLOC_005629	174.816	245.963	296.633	0.762839	5e-05	0.00149071	PTMS
XLOC_020027	104.202	153.408	176.907	0.763615	5e-05	0.00149071	TKT
XLOC_020027	104.202	153.408	176.907	0.763615	5e-05	0.00149071	TKT
XLOC_006762	10.5791	16.5691	17.9613	0.76367	5e-05	0.00149071	MMAB
XLOC_006762	10.5791	16.5691	17.9613	0.76367	5e-05	0.00149071	MMAB
XLOC_004269	33.3284	53.9008	56.6142	0.76441	5e-05	0.00149071	VEGFB
XLOC_004269	33.3284	53.9008	56.6142	0.76441	5e-05	0.00149071	VEGFB
XLOC_027587	50.5074	75.5525	85.8309	0.765001	5e-05	0.00149071	ASAH1
XLOC_027587	50.5074	75.5525	85.8309	0.765001	5e-05	0.00149071	ASAH1
XLOC_013658	75.4104	109.773	128.35	0.767245	5e-05	0.00149071	GLTSCR2
XLOC_013658	75.4104	109.773	128.35	0.767245	5e-05	0.00149071	GLTSCR2
XLOC_004236	193.218	314.755	328.929	0.767544	5e-05	0.00149071	FADS2
XLOC_004236	193.218	314.755	328.929	0.767544	5e-05	0.00149071	FADS2
XLOC_004236	193.218	314.755	328.929	0.767544	5e-05	0.00149071	FADS2
XLOC_022499	9.47674	15.7307	16.1999	0.773523	5e-05	0.00149071	COL4A3BP
XLOC_022499	9.47674	15.7307	16.1999	0.773523	5e-05	0.00149071	COL4A3BP
XLOC_022598	2.72263	3.96244	4.65596	0.77408	5e-05	0.00149071	SEMA6A
XLOC_022598	2.72263	3.96244	4.65596	0.77408	5e-05	0.00149071	SEMA6A
XLOC_026505	13.6727	18.5794	23.3887	0.77451	5e-05	0.00149071	GRB10
XLOC_026505	13.6727	18.5794	23.3887	0.77451	5e-05	0.00149071	GRB10
XLOC_028546	20.2302	29.868	34.6527	0.776458	5e-05	0.00149071	STXBP1
XLOC_028546	20.2302	29.868	34.6527	0.776458	5e-05	0.00149071	STXBP1
XLOC_017465	132.077	186.595	226.441	0.777758	5e-05	0.00149071	COL9A3
XLOC_017465	132.077	186.595	226.441	0.777758	5e-05	0.00149071	COL9A3
XLOC_010287	15.2466	23.0202	26.141	0.777824	5e-05	0.00149071	HAGH
XLOC_010287	15.2466	23.0202	26.141	0.777824	5e-05	0.00149071	HAGH
XLOC_025701	4.73394	7.11854	8.11921	0.778299	5e-05	0.00149071	AP5Z1
XLOC_025701	4.73394	7.11854	8.11921	0.778299	5e-05	0.00149071	AP5Z1
XLOC_015337	28.5501	41.3387	49.1346	0.783245	5e-05	0.00149071	HPCAL1
XLOC_015337	28.5501	41.3387	49.1346	0.783245	5e-05	0.00149071	HPCAL1
XLOC_014416	10.185	14.9965	17.5352	0.783804	5e-05	0.00149071	DEDD2
XLOC_014416	10.185	14.9965	17.5352	0.783804	5e-05	0.00149071	DEDD2
XLOC_003408	0.969967	1.68647	1.67302	0.786446	0.00205	0.0293651	ZNF438
XLOC_003408	0.969967	1.68647	1.67302	0.786446	0.00205	0.0293651	ZNF438
XLOC_003408	0.969967	1.68647	1.67302	0.786446	0.00205	0.0293651	ZNF438
XLOC_015900	7.4349	11.9815	12.8339	0.787576	0.00015	0.00377617	HOXD9
XLOC_015900	7.4349	11.9815	12.8339	0.787576	0.00015	0.00377617	HOXD9
XLOC_010587	6.26602	9.40597	10.8368	0.790314	5e-05	0.00149071	SLC38A7
XLOC_010587	6.26602	9.40597	10.8368	0.790314	5e-05	0.00149071	SLC38A7
XLOC_002446	7.33072	12.8859	12.7108	0.794028	0.0018	0.0267462	FCMR
XLOC_002446	7.33072	12.8859	12.7108	0.794028	0.0018	0.0267462	FCMR
XLOC_002446	7.33072	12.8859	12.7108	0.794028	0.0018	0.0267462	FCMR
XLOC_019311	41.0481	69.686	71.1798	0.794154	5e-05	0.00149071	PRKCD
XLOC_019311	41.0481	69.686	71.1798	0.794154	5e-05	0.00149071	PRKCD
XLOC_002395	12.2032	19.3702	21.2	0.796808	5e-05	0.00149071	ARL8A
XLOC_002395	12.2032	19.3702	21.2	0.796808	5e-05	0.00149071	ARL8A
XLOC_002395	12.2032	19.3702	21.2	0.796808	5e-05	0.00149071	ARL8A
XLOC_011276	88.4587	132.797	153.786	0.797849	5e-05	0.00149071	GRN
XLOC_011276	88.4587	132.797	153.786	0.797849	5e-05	0.00149071	GRN
XLOC_029407	20.3096	30.1366	35.3111	0.79796	5e-05	0.00149071	RAB9A
XLOC_029407	20.3096	30.1366	35.3111	0.79796	5e-05	0.00149071	RAB9A
XLOC_012277	6.25143	9.28067	10.92	0.804714	5e-05	0.00149071	TMC6
XLOC_012277	6.25143	9.28067	10.92	0.804714	5e-05	0.00149071	TMC6
XLOC_029518	54.145	86.8204	94.9373	0.810146	5e-05	0.00149071	EBP
XLOC_029518	54.145	86.8204	94.9373	0.810146	5e-05	0.00149071	EBP
XLOC_010532	27.9377	44.8527	49.0056	0.810733	5e-05	0.00149071	FRG2DP
XLOC_010532	27.9377	44.8527	49.0056	0.810733	5e-05	0.00149071	FRG2DP
XLOC_026322	35.2355	57.3823	61.8825	0.812499	5e-05	0.00149071	MAD1L1
XLOC_026322	35.2355	57.3823	61.8825	0.812499	5e-05	0.00149071	MAD1L1
XLOC_006137	20.7111	29.6906	36.4293	0.814692	5e-05	0.00149071	HSPB8
XLOC_006137	20.7111	29.6906	36.4293	0.814692	5e-05	0.00149071	HSPB8
XLOC_026721	31.4319	43.6473	55.3452	0.816227	5e-05	0.00149071	NAMPT
XLOC_026721	31.4319	43.6473	55.3452	0.816227	5e-05	0.00149071	NAMPT
XLOC_017412	51.4808	69.0845	90.6625	0.816472	5e-05	0.00149071	FAM210B
XLOC_017412	51.4808	69.0845	90.6625	0.816472	5e-05	0.00149071	FAM210B
XLOC_014051	16.5411	24.8235	29.1559	0.81773	5e-05	0.00149071	SLC25A23
XLOC_014051	16.5411	24.8235	29.1559	0.81773	5e-05	0.00149071	SLC25A23
XLOC_004690	179.9	285.907	317.435	0.819266	5e-05	0.00149071	CTSD
XLOC_004690	179.9	285.907	317.435	0.819266	5e-05	0.00149071	CTSD
XLOC_007865	9.80587	18.0958	17.3132	0.820156	5e-05	0.00149071	HSPA2
XLOC_007865	9.80587	18.0958	17.3132	0.820156	5e-05	0.00149071	HSPA2
XLOC_009720	12.8019	21.3312	22.6385	0.822425	5e-05	0.00149071	FAM195A
XLOC_009720	12.8019	21.3312	22.6385	0.822425	5e-05	0.00149071	FAM195A
XLOC_005019	2.6615	4.74847	4.71752	0.825789	0.00025	0.00573891	RAB3IL1
XLOC_005019	2.6615	4.74847	4.71752	0.825789	0.00025	0.00573891	RAB3IL1
XLOC_027573	8.86091	12.6924	15.7071	0.825893	5e-05	0.00149071	LONRF1
XLOC_027573	8.86091	12.6924	15.7071	0.825893	5e-05	0.00149071	LONRF1
XLOC_010639	360.64	587.376	639.489	0.826362	5e-05	0.00149071	NOB1	NQO1
XLOC_010639	360.64	587.376	639.489	0.826362	5e-05	0.00149071	NOB1	NQO1
XLOC_021374	25.8579	42.9281	45.8987	0.827851	5e-05	0.00149071	SNCA
XLOC_021374	25.8579	42.9281	45.8987	0.827851	5e-05	0.00149071	SNCA
XLOC_020797	17.1097	28.6792	30.3885	0.828712	5e-05	0.00149071	UGT2B7
XLOC_020797	17.1097	28.6792	30.3885	0.828712	5e-05	0.00149071	UGT2B7
XLOC_004973	13.1698	20.6083	23.4085	0.829798	5e-05	0.00149071	UBE2L6
XLOC_004973	13.1698	20.6083	23.4085	0.829798	5e-05	0.00149071	UBE2L6
XLOC_022803	10.7944	15.3249	19.1868	0.829838	5e-05	0.00149071	UBTD2
XLOC_022803	10.7944	15.3249	19.1868	0.829838	5e-05	0.00149071	UBTD2
XLOC_011240	4.72848	7.08646	8.41477	0.831547	5e-05	0.00149071	STAT5A
XLOC_011240	4.72848	7.08646	8.41477	0.831547	5e-05	0.00149071	STAT5A
XLOC_002861	44.6771	63.7927	79.7311	0.835607	5e-05	0.00149071	BAMBI
XLOC_002861	44.6771	63.7927	79.7311	0.835607	5e-05	0.00149071	BAMBI
XLOC_002861	44.6771	63.7927	79.7311	0.835607	5e-05	0.00149071	BAMBI
XLOC_018608	15.6362	24.1432	27.9597	0.838461	5e-05	0.00149071	GRAMD4
XLOC_018608	15.6362	24.1432	27.9597	0.838461	5e-05	0.00149071	GRAMD4
XLOC_017612	142.748	218.066	255.976	0.842538	5e-05	0.00149071	CST3
XLOC_017612	142.748	218.066	255.976	0.842538	5e-05	0.00149071	CST3
XLOC_010903	11.3506	17.9496	20.4294	0.847879	5e-05	0.00149071	WDR81
XLOC_010903	11.3506	17.9496	20.4294	0.847879	5e-05	0.00149071	WDR81
XLOC_021428	20.8176	34.76	37.4851	0.848518	5e-05	0.00149071	ELOVL6
XLOC_021428	20.8176	34.76	37.4851	0.848518	5e-05	0.00149071	ELOVL6
XLOC_014029	7.06656	10.1809	12.7268	0.848785	5e-05	0.00149071	TICAM1
XLOC_014029	7.06656	10.1809	12.7268	0.848785	5e-05	0.00149071	TICAM1
XLOC_009972	23.6684	36.8684	42.8144	0.855131	5e-05	0.00149071	STX4
XLOC_009972	23.6684	36.8684	42.8144	0.855131	5e-05	0.00149071	STX4
XLOC_013350	48.4785	76.2469	87.8429	0.857579	5e-05	0.00149071	PGLS
XLOC_013350	48.4785	76.2469	87.8429	0.857579	5e-05	0.00149071	PGLS
XLOC_010281	20.4945	30.4955	37.2517	0.862069	5e-05	0.00149071	CLCN7
XLOC_010281	20.4945	30.4955	37.2517	0.862069	5e-05	0.00149071	CLCN7
XLOC_005693	3.82198	6.49735	6.9491	0.862507	0.00025	0.00573891	APOLD1
XLOC_005693	3.82198	6.49735	6.9491	0.862507	0.00025	0.00573891	APOLD1
XLOC_021137	8.7451	12.9452	15.9091	0.86331	5e-05	0.00149071	MXD4
XLOC_021137	8.7451	12.9452	15.9091	0.86331	5e-05	0.00149071	MXD4
XLOC_018879	3.43004	5.46468	6.24272	0.86395	0.00025	0.00573891	TTLL1
XLOC_018879	3.43004	5.46468	6.24272	0.86395	0.00025	0.00573891	TTLL1
XLOC_010975	8.41709	13.4299	15.321	0.864115	5e-05	0.00149071	FGF11	TMEM102
XLOC_010975	8.41709	13.4299	15.321	0.864115	5e-05	0.00149071	FGF11	TMEM102
XLOC_002188	17.0138	25.8132	31.047	0.867746	5e-05	0.00149071	ARHGEF11
XLOC_002188	17.0138	25.8132	31.047	0.867746	5e-05	0.00149071	ARHGEF11
XLOC_002188	17.0138	25.8132	31.047	0.867746	5e-05	0.00149071	ARHGEF11
XLOC_003183	13.6243	20.0732	24.8735	0.868431	5e-05	0.00149071	MXI1
XLOC_003183	13.6243	20.0732	24.8735	0.868431	5e-05	0.00149071	MXI1
XLOC_003183	13.6243	20.0732	24.8735	0.868431	5e-05	0.00149071	MXI1
XLOC_012251	34.7708	52.1359	63.5111	0.869132	5e-05	0.00149071	WBP2
XLOC_012251	34.7708	52.1359	63.5111	0.869132	5e-05	0.00149071	WBP2
XLOC_018512	16.2531	27.3903	29.7014	0.869815	5e-05	0.00149071	MPST
XLOC_018512	16.2531	27.3903	29.7014	0.869815	5e-05	0.00149071	MPST
XLOC_001610	188.16	302.576	344.034	0.870593	5e-05	0.00149071	MARCKSL1
XLOC_001610	188.16	302.576	344.034	0.870593	5e-05	0.00149071	MARCKSL1
XLOC_001610	188.16	302.576	344.034	0.870593	5e-05	0.00149071	MARCKSL1
XLOC_002841	4.22636	6.5995	7.74296	0.873472	5e-05	0.00149071	MSRB2
XLOC_002841	4.22636	6.5995	7.74296	0.873472	5e-05	0.00149071	MSRB2
XLOC_002841	4.22636	6.5995	7.74296	0.873472	5e-05	0.00149071	MSRB2
XLOC_000138	4.67686	7.59167	8.61655	0.88157	5e-05	0.00149071	KAZN
XLOC_000138	4.67686	7.59167	8.61655	0.88157	5e-05	0.00149071	KAZN
XLOC_000138	4.67686	7.59167	8.61655	0.88157	5e-05	0.00149071	KAZN
XLOC_005109	4.31123	7.21293	7.95023	0.882897	5e-05	0.00149071	SLC29A2
XLOC_005109	4.31123	7.21293	7.95023	0.882897	5e-05	0.00149071	SLC29A2
XLOC_029160	7.78257	11.9966	14.3797	0.885712	5e-05	0.00149071	RALGDS
XLOC_029160	7.78257	11.9966	14.3797	0.885712	5e-05	0.00149071	RALGDS
XLOC_015365	38.6851	58.0335	71.5081	0.886329	5e-05	0.00149071	RHOB
XLOC_015365	38.6851	58.0335	71.5081	0.886329	5e-05	0.00149071	RHOB
XLOC_007927	2.90881	4.43184	5.37718	0.886421	5e-05	0.00149071	FLVCR2
XLOC_007927	2.90881	4.43184	5.37718	0.886421	5e-05	0.00149071	FLVCR2
XLOC_001771	77.1246	124.928	142.806	0.88879	5e-05	0.00149071	DHCR24
XLOC_001771	77.1246	124.928	142.806	0.88879	5e-05	0.00149071	DHCR24
XLOC_001771	77.1246	124.928	142.806	0.88879	5e-05	0.00149071	DHCR24
XLOC_027151	20.2424	28.6494	37.5531	0.891552	5e-05	0.00149071	DPYSL2
XLOC_027151	20.2424	28.6494	37.5531	0.891552	5e-05	0.00149071	DPYSL2
XLOC_001618	8.82748	13.4908	16.3799	0.891854	5e-05	0.00149071	RNF19B
XLOC_001618	8.82748	13.4908	16.3799	0.891854	5e-05	0.00149071	RNF19B
XLOC_001618	8.82748	13.4908	16.3799	0.891854	5e-05	0.00149071	RNF19B
XLOC_009939	32.078	58.7831	59.5795	0.893229	5e-05	0.00149071	QPRT	SPN
XLOC_009939	32.078	58.7831	59.5795	0.893229	5e-05	0.00149071	QPRT	SPN
XLOC_029607	31.6891	47.2339	59.0315	0.897498	5e-05	0.00149071	IGBP1
XLOC_029607	31.6891	47.2339	59.0315	0.897498	5e-05	0.00149071	IGBP1
XLOC_013036	34.6244	60.5675	64.5684	0.89904	5e-05	0.00149071	MBP
XLOC_013036	34.6244	60.5675	64.5684	0.89904	5e-05	0.00149071	MBP
XLOC_003276	1.67804	2.98151	3.13835	0.903228	0.0013	0.0210542	PWWP2B
XLOC_003276	1.67804	2.98151	3.13835	0.903228	0.0013	0.0210542	PWWP2B
XLOC_003276	1.67804	2.98151	3.13835	0.903228	0.0013	0.0210542	PWWP2B
XLOC_022307	13.3825	23.1855	25.0694	0.905579	5e-05	0.00149071	LPCAT1
XLOC_022307	13.3825	23.1855	25.0694	0.905579	5e-05	0.00149071	LPCAT1
XLOC_017614	46.0735	73.0612	86.4833	0.908483	5e-05	0.00149071	CST1
XLOC_017614	46.0735	73.0612	86.4833	0.908483	5e-05	0.00149071	CST1
XLOC_008431	90.1206	141.168	169.343	0.910021	5e-05	0.00149071	C14orf1
XLOC_008431	90.1206	141.168	169.343	0.910021	5e-05	0.00149071	C14orf1
XLOC_012707	8.0157	15.2355	15.0666	0.910456	5e-05	0.00149071	CABLES1
XLOC_012707	8.0157	15.2355	15.0666	0.910456	5e-05	0.00149071	CABLES1
XLOC_008407	8.65529	14.5815	16.3612	0.918627	5e-05	0.00149071	ZFYVE1
XLOC_008407	8.65529	14.5815	16.3612	0.918627	5e-05	0.00149071	ZFYVE1
XLOC_003135	228.61	351.669	433.669	0.923708	5e-05	0.00149071	SCD
XLOC_003135	228.61	351.669	433.669	0.923708	5e-05	0.00149071	SCD
XLOC_003135	228.61	351.669	433.669	0.923708	5e-05	0.00149071	SCD
XLOC_006313	94.7221	140.39	179.857	0.92508	5e-05	0.00149071	DDX12P	LOC101930452
XLOC_006313	94.7221	140.39	179.857	0.92508	5e-05	0.00149071	DDX12P	LOC101930452
XLOC_011805	60.3305	98.353	114.765	0.92772	5e-05	0.00149071	ALDOC
XLOC_011805	60.3305	98.353	114.765	0.92772	5e-05	0.00149071	ALDOC
XLOC_020447	200.046	305.089	380.914	0.929137	5e-05	0.00149071	APOD
XLOC_020447	200.046	305.089	380.914	0.929137	5e-05	0.00149071	APOD
XLOC_020848	5.28621	7.51909	10.0714	0.929953	5e-05	0.00149071	CCNG2
XLOC_020848	5.28621	7.51909	10.0714	0.929953	5e-05	0.00149071	CCNG2
XLOC_007433	6.56431	12.1122	12.5309	0.932778	5e-05	0.00149071	LCP1
XLOC_007433	6.56431	12.1122	12.5309	0.932778	5e-05	0.00149071	LCP1
XLOC_007828	279.564	482.411	534.457	0.934898	5e-05	0.00149071	LGALS3
XLOC_007828	279.564	482.411	534.457	0.934898	5e-05	0.00149071	LGALS3
XLOC_013143	249.121	415.018	477.568	0.938859	5e-05	0.00149071	HMG20B
XLOC_013143	249.121	415.018	477.568	0.938859	5e-05	0.00149071	HMG20B
XLOC_022370	1.58556	3.27592	3.04931	0.94349	0.00095	0.0166348	SLC45A2
XLOC_022370	1.58556	3.27592	3.04931	0.94349	0.00095	0.0166348	SLC45A2
XLOC_000083	10.01	17.1862	19.3263	0.949132	5e-05	0.00149071	SPSB1
XLOC_000083	10.01	17.1862	19.3263	0.949132	5e-05	0.00149071	SPSB1
XLOC_000083	10.01	17.1862	19.3263	0.949132	5e-05	0.00149071	SPSB1
XLOC_003634	6.32288	10.0286	12.2106	0.949475	5e-05	0.00149071	FRAT2
XLOC_003634	6.32288	10.0286	12.2106	0.949475	5e-05	0.00149071	FRAT2
XLOC_003634	6.32288	10.0286	12.2106	0.949475	5e-05	0.00149071	FRAT2
XLOC_027090	166.592	266.745	321.756	0.94965	5e-05	0.00149071	FDFT1
XLOC_027090	166.592	266.745	321.756	0.94965	5e-05	0.00149071	FDFT1
XLOC_028443	14.1626	23.4908	27.3559	0.949771	5e-05	0.00149071	MSANTD3	MSANTD3-TMEFF1	MURC	TMEFF1
XLOC_028443	14.1626	23.4908	27.3559	0.949771	5e-05	0.00149071	MSANTD3	MSANTD3-TMEFF1	MURC	TMEFF1
XLOC_004253	131.549	215.945	254.1	0.949793	5e-05	0.00149071	SLC3A2
XLOC_004253	131.549	215.945	254.1	0.949793	5e-05	0.00149071	SLC3A2
XLOC_004253	131.549	215.945	254.1	0.949793	5e-05	0.00149071	SLC3A2
XLOC_000139	9.034	14.8458	17.4837	0.952576	5e-05	0.00149071	TMEM51
XLOC_000139	9.034	14.8458	17.4837	0.952576	5e-05	0.00149071	TMEM51
XLOC_000139	9.034	14.8458	17.4837	0.952576	5e-05	0.00149071	TMEM51
XLOC_013686	20.7275	35.0407	40.1228	0.952879	5e-05	0.00149071	PPP1R15A
XLOC_013686	20.7275	35.0407	40.1228	0.952879	5e-05	0.00149071	PPP1R15A
XLOC_013116	9.00661	14.7592	17.4407	0.953405	5e-05	0.00149071	REEP6
XLOC_013116	9.00661	14.7592	17.4407	0.953405	5e-05	0.00149071	REEP6
XLOC_014699	5.62664	8.73614	10.9049	0.954628	0.0001	0.00267347	ZNF579
XLOC_014699	5.62664	8.73614	10.9049	0.954628	0.0001	0.00267347	ZNF579
XLOC_016132	4.14348	6.48637	8.03325	0.955142	5e-05	0.00149071	MLPH
XLOC_016132	4.14348	6.48637	8.03325	0.955142	5e-05	0.00149071	MLPH
XLOC_010649	13.1311	19.4956	25.4908	0.956988	5e-05	0.00149071	MTSS1L
XLOC_010649	13.1311	19.4956	25.4908	0.956988	5e-05	0.00149071	MTSS1L
XLOC_028661	12.0795	22.6348	23.489	0.959425	5e-05	0.00149071	UAP1L1
XLOC_028661	12.0795	22.6348	23.489	0.959425	5e-05	0.00149071	UAP1L1
XLOC_018891	15.3216	28.2729	29.907	0.964921	5e-05	0.00149071	KIAA0930
XLOC_018891	15.3216	28.2729	29.907	0.964921	5e-05	0.00149071	KIAA0930
XLOC_013342	10.9014	17.0548	21.3029	0.966534	5e-05	0.00149071	OCEL1
XLOC_013342	10.9014	17.0548	21.3029	0.966534	5e-05	0.00149071	OCEL1
XLOC_014053	2.71644	5.1836	5.32745	0.971731	0.00015	0.00377617	TUBB4A
XLOC_014053	2.71644	5.1836	5.32745	0.971731	0.00015	0.00377617	TUBB4A
XLOC_004198	7.74538	14.503	15.1934	0.972038	5e-05	0.00149071	STX3
XLOC_004198	7.74538	14.503	15.1934	0.972038	5e-05	0.00149071	STX3
XLOC_004198	7.74538	14.503	15.1934	0.972038	5e-05	0.00149071	STX3
XLOC_022743	11.0474	16.9329	21.7713	0.97872	5e-05	0.00149071	TNIP1
XLOC_022743	11.0474	16.9329	21.7713	0.97872	5e-05	0.00149071	TNIP1
XLOC_028477	7.92038	12.6029	15.615	0.979288	5e-05	0.00149071	UGCG
XLOC_028477	7.92038	12.6029	15.615	0.979288	5e-05	0.00149071	UGCG
XLOC_006064	45.6121	71.316	89.9266	0.979333	5e-05	0.00149071	TXNRD1
XLOC_006064	45.6121	71.316	89.9266	0.979333	5e-05	0.00149071	TXNRD1
XLOC_008144	3.17708	5.20906	6.27065	0.980913	5e-05	0.00149071	ADSSL1
XLOC_008144	3.17708	5.20906	6.27065	0.980913	5e-05	0.00149071	ADSSL1
XLOC_012316	5.02715	8.66803	9.93125	0.982234	0.00015	0.00377617	LOC100130370
XLOC_012316	5.02715	8.66803	9.93125	0.982234	0.00015	0.00377617	LOC100130370
XLOC_005753	2.7586	4.31667	5.45173	0.982779	5e-05	0.00149071	TSPAN11
XLOC_005753	2.7586	4.31667	5.45173	0.982779	5e-05	0.00149071	TSPAN11
XLOC_028850	4.50814	7.8947	8.91798	0.984185	5e-05	0.00149071	-
XLOC_028850	4.50814	7.8947	8.91798	0.984185	5e-05	0.00149071	-
XLOC_016050	31.1913	50.0608	62.3339	0.998873	5e-05	0.00149071	CYP27A1
XLOC_016050	31.1913	50.0608	62.3339	0.998873	5e-05	0.00149071	CYP27A1
XLOC_005136	12.3686	20.8372	24.7196	0.998976	5e-05	0.00149071	CHKA
XLOC_005136	12.3686	20.8372	24.7196	0.998976	5e-05	0.00149071	CHKA
XLOC_015372	4.96499	8.3015	9.92642	0.999482	0.00025	0.00573891	FKBP1B
XLOC_015372	4.96499	8.3015	9.92642	0.999482	0.00025	0.00573891	FKBP1B
XLOC_010160	3.28169	4.92385	6.57393	1.00231	5e-05	0.00149071	ZNRF1
XLOC_010160	3.28169	4.92385	6.57393	1.00231	5e-05	0.00149071	ZNRF1
XLOC_026016	61.9815	102.161	125.1	1.01317	5e-05	0.00149071	BRI3
XLOC_026016	61.9815	102.161	125.1	1.01317	5e-05	0.00149071	BRI3
XLOC_008420	168.79	274.059	340.907	1.01415	5e-05	0.00149071	NPC2
XLOC_008420	168.79	274.059	340.907	1.01415	5e-05	0.00149071	NPC2
XLOC_001130	5.17187	8.6549	10.4815	1.01908	5e-05	0.00149071	TMCC2
XLOC_001130	5.17187	8.6549	10.4815	1.01908	5e-05	0.00149071	TMCC2
XLOC_001130	5.17187	8.6549	10.4815	1.01908	5e-05	0.00149071	TMCC2
XLOC_000104	1.75309	2.93947	3.55307	1.01917	5e-05	0.00149071	FBXO44
XLOC_000104	1.75309	2.93947	3.55307	1.01917	5e-05	0.00149071	FBXO44
XLOC_000104	1.75309	2.93947	3.55307	1.01917	5e-05	0.00149071	FBXO44
XLOC_010905	12.8851	22.5755	26.131	1.02006	5e-05	0.00149071	SERPINF1
XLOC_010905	12.8851	22.5755	26.131	1.02006	5e-05	0.00149071	SERPINF1
XLOC_014421	2.0458	3.77407	4.15088	1.02075	0.0005	0.0100466	LIPE
XLOC_014421	2.0458	3.77407	4.15088	1.02075	0.0005	0.0100466	LIPE
XLOC_008339	47.5832	78.3105	96.8714	1.02562	5e-05	0.00149071	LINC00520
XLOC_008339	47.5832	78.3105	96.8714	1.02562	5e-05	0.00149071	LINC00520
XLOC_013614	18.125	30.2715	36.9147	1.02622	5e-05	0.00149071	APOC1
XLOC_013614	18.125	30.2715	36.9147	1.02622	5e-05	0.00149071	APOC1
XLOC_008511	18.1025	30.0523	36.9471	1.02927	5e-05	0.00149071	SLC25A29
XLOC_008511	18.1025	30.0523	36.9471	1.02927	5e-05	0.00149071	SLC25A29
XLOC_011057	7.23694	13.2711	14.8217	1.03426	5e-05	0.00149071	FBXW10	TRIM16L
XLOC_011057	7.23694	13.2711	14.8217	1.03426	5e-05	0.00149071	FBXW10	TRIM16L
XLOC_002358	2.55869	4.70384	5.24799	1.03636	5e-05	0.00149071	PTGS2
XLOC_002358	2.55869	4.70384	5.24799	1.03636	5e-05	0.00149071	PTGS2
XLOC_002358	2.55869	4.70384	5.24799	1.03636	5e-05	0.00149071	PTGS2
XLOC_018471	0.756149	1.33672	1.554	1.03924	0.0001	0.00267347	OSBP2
XLOC_018471	0.756149	1.33672	1.554	1.03924	0.0001	0.00267347	OSBP2
XLOC_017662	10.6399	16.4646	21.8994	1.04142	5e-05	0.00149071	NECAB3
XLOC_017662	10.6399	16.4646	21.8994	1.04142	5e-05	0.00149071	NECAB3
XLOC_004012	4.04319	6.26422	8.33105	1.043	5e-05	0.00149071	NCR3LG1
XLOC_004012	4.04319	6.26422	8.33105	1.043	5e-05	0.00149071	NCR3LG1
XLOC_004012	4.04319	6.26422	8.33105	1.043	5e-05	0.00149071	NCR3LG1
XLOC_020198	1.30709	2.2934	2.71018	1.05203	0.0002	0.00481255	KLF15
XLOC_020198	1.30709	2.2934	2.71018	1.05203	0.0002	0.00481255	KLF15
XLOC_003288	2.88491	4.71081	5.98345	1.05245	5e-05	0.00149071	SCART1
XLOC_003288	2.88491	4.71081	5.98345	1.05245	5e-05	0.00149071	SCART1
XLOC_003288	2.88491	4.71081	5.98345	1.05245	5e-05	0.00149071	SCART1
XLOC_019065	24.4198	37.9724	50.7037	1.05404	5e-05	0.00149071	BHLHE40
XLOC_019065	24.4198	37.9724	50.7037	1.05404	5e-05	0.00149071	BHLHE40
XLOC_018678	1.37381	2.64926	2.86141	1.05854	0.0018	0.0267462	RTN4R
XLOC_018678	1.37381	2.64926	2.86141	1.05854	0.0018	0.0267462	RTN4R
XLOC_019507	2.91005	4.83429	6.0708	1.06084	5e-05	0.00149071	ABTB1
XLOC_019507	2.91005	4.83429	6.0708	1.06084	5e-05	0.00149071	ABTB1
XLOC_028786	0.597747	1.05692	1.25629	1.07157	0.0001	0.00267347	KIAA1161
XLOC_028786	0.597747	1.05692	1.25629	1.07157	0.0001	0.00267347	KIAA1161
XLOC_008541	11.1966	22.5206	23.582	1.07463	5e-05	0.00149071	NUDT14
XLOC_008541	11.1966	22.5206	23.582	1.07463	5e-05	0.00149071	NUDT14
XLOC_018617	25.2502	38.8624	53.2478	1.07643	5e-05	0.00149071	PIM3
XLOC_018617	25.2502	38.8624	53.2478	1.07643	5e-05	0.00149071	PIM3
XLOC_013418	6.65261	12.009	14.0499	1.07856	5e-05	0.00149071	PLEKHF1
XLOC_013418	6.65261	12.009	14.0499	1.07856	5e-05	0.00149071	PLEKHF1
XLOC_005155	83.6033	146.687	177.312	1.08466	5e-05	0.00149071	DHCR7
XLOC_005155	83.6033	146.687	177.312	1.08466	5e-05	0.00149071	DHCR7
XLOC_018822	12.6373	21.9342	26.8637	1.08797	5e-05	0.00149071	PLA2G6
XLOC_018822	12.6373	21.9342	26.8637	1.08797	5e-05	0.00149071	PLA2G6
XLOC_018546	155.826	251.848	332.422	1.09308	5e-05	0.00149071	ATF4
XLOC_018546	155.826	251.848	332.422	1.09308	5e-05	0.00149071	ATF4
XLOC_010750	28.1705	47.947	60.1751	1.09498	5e-05	0.00149071	DBNDD1
XLOC_010750	28.1705	47.947	60.1751	1.09498	5e-05	0.00149071	DBNDD1
XLOC_007742	9.66079	16.2684	20.7753	1.10466	5e-05	0.00149071	PCK2
XLOC_007742	9.66079	16.2684	20.7753	1.10466	5e-05	0.00149071	PCK2
XLOC_012095	2.40318	4.51419	5.17093	1.10548	5e-05	0.00149071	FAM117A
XLOC_012095	2.40318	4.51419	5.17093	1.10548	5e-05	0.00149071	FAM117A
XLOC_028955	26.0874	45.8508	56.1464	1.10584	5e-05	0.00149071	NINJ1
XLOC_028955	26.0874	45.8508	56.1464	1.10584	5e-05	0.00149071	NINJ1
XLOC_003400	5.12637	8.27721	11.0385	1.10653	5e-05	0.00149071	C10orf126
XLOC_003400	5.12637	8.27721	11.0385	1.10653	5e-05	0.00149071	C10orf126
XLOC_003400	5.12637	8.27721	11.0385	1.10653	5e-05	0.00149071	C10orf126
XLOC_013689	3147.19	5563.7	6785.89	1.10847	5e-05	0.00149071	FTL
XLOC_013689	3147.19	5563.7	6785.89	1.10847	5e-05	0.00149071	FTL
XLOC_028209	0.836688	1.88807	1.8131	1.1157	0.00425	0.0498304	TYRP1
XLOC_028209	0.836688	1.88807	1.8131	1.1157	0.00425	0.0498304	TYRP1
XLOC_023597	33.4176	57.2633	72.4209	1.1158	5e-05	0.00149071	RAB32
XLOC_023597	33.4176	57.2633	72.4209	1.1158	5e-05	0.00149071	RAB32
XLOC_022233	0.718743	1.61884	1.56054	1.1185	0.0031	0.0399307	MSX2
XLOC_022233	0.718743	1.61884	1.56054	1.1185	0.0031	0.0399307	MSX2
XLOC_022409	37.9984	67.6717	82.8136	1.12393	5e-05	0.00149071	HMGCS1
XLOC_022409	37.9984	67.6717	82.8136	1.12393	5e-05	0.00149071	HMGCS1
XLOC_022773	37.6422	67.5182	82.0612	1.12435	5e-05	0.00149071	RNF145
XLOC_022773	37.6422	67.5182	82.0612	1.12435	5e-05	0.00149071	RNF145
XLOC_013878	34.2262	53.2503	74.6795	1.12561	5e-05	0.00149071	ZNF580	ZNF581
XLOC_013878	34.2262	53.2503	74.6795	1.12561	5e-05	0.00149071	ZNF580	ZNF581
XLOC_021965	15.3242	25.4661	33.4407	1.12579	5e-05	0.00149071	EPB41L4A-AS1
XLOC_021965	15.3242	25.4661	33.4407	1.12579	5e-05	0.00149071	EPB41L4A-AS1
XLOC_000868	171.686	320.317	375.122	1.12759	5e-05	0.00149071	FDPS
XLOC_000868	171.686	320.317	375.122	1.12759	5e-05	0.00149071	FDPS
XLOC_000868	171.686	320.317	375.122	1.12759	5e-05	0.00149071	FDPS
XLOC_013191	17.9554	29.6096	39.2864	1.12961	5e-05	0.00149071	ZNF358
XLOC_013191	17.9554	29.6096	39.2864	1.12961	5e-05	0.00149071	ZNF358
XLOC_005679	8.68688	14.0241	19.0837	1.13543	5e-05	0.00149071	GABARAPL1
XLOC_005679	8.68688	14.0241	19.0837	1.13543	5e-05	0.00149071	GABARAPL1
XLOC_010223	1.24489	2.40617	2.74327	1.13988	0.0001	0.00267347	ZFPM1
XLOC_010223	1.24489	2.40617	2.74327	1.13988	0.0001	0.00267347	ZFPM1
XLOC_017394	19.7898	31.5522	43.9186	1.15008	5e-05	0.00149071	CEBPB
XLOC_017394	19.7898	31.5522	43.9186	1.15008	5e-05	0.00149071	CEBPB
XLOC_006864	232.835	376.059	518.013	1.15368	5e-05	0.00149071	UBC
XLOC_006864	232.835	376.059	518.013	1.15368	5e-05	0.00149071	UBC
XLOC_027399	15.6779	32.9275	34.8955	1.15431	5e-05	0.00149071	NOV
XLOC_027399	15.6779	32.9275	34.8955	1.15431	5e-05	0.00149071	NOV
XLOC_018245	221.63	391.599	495.744	1.16144	5e-05	0.00149071	CSTB
XLOC_018245	221.63	391.599	495.744	1.16144	5e-05	0.00149071	CSTB
XLOC_012965	5.00424	8.23962	11.2066	1.16313	5e-05	0.00149071	SMAD7
XLOC_012965	5.00424	8.23962	11.2066	1.16313	5e-05	0.00149071	SMAD7
XLOC_013182	17.993	37.9566	40.5427	1.17201	5e-05	0.00149071	TNFSF9
XLOC_013182	17.993	37.9566	40.5427	1.17201	5e-05	0.00149071	TNFSF9
XLOC_016726	1.20497	2.54887	2.71576	1.17237	0.00055	0.01081	GRB14
XLOC_016726	1.20497	2.54887	2.71576	1.17237	0.00055	0.01081	GRB14
XLOC_018280	34.7409	62.3544	78.3601	1.17349	5e-05	0.00149071	LSS
XLOC_018280	34.7409	62.3544	78.3601	1.17349	5e-05	0.00149071	LSS
XLOC_025939	1.07691	2.16908	2.43167	1.17506	0.00025	0.00573891	GTF2IRD2B
XLOC_025939	1.07691	2.16908	2.43167	1.17506	0.00025	0.00573891	GTF2IRD2B
XLOC_026293	30.4225	54.3651	69.0112	1.18169	5e-05	0.00149071	INSIG1
XLOC_026293	30.4225	54.3651	69.0112	1.18169	5e-05	0.00149071	INSIG1
XLOC_001197	3.89374	7.6762	8.84645	1.18394	5e-05	0.00149071	-
XLOC_001197	3.89374	7.6762	8.84645	1.18394	5e-05	0.00149071	-
XLOC_001197	3.89374	7.6762	8.84645	1.18394	5e-05	0.00149071	-
XLOC_023731	19.478	34.2323	44.2549	1.18399	5e-05	0.00149071	TFAP2A
XLOC_023731	19.478	34.2323	44.2549	1.18399	5e-05	0.00149071	TFAP2A
XLOC_007011	6.73999	13.0636	15.3362	1.18612	5e-05	0.00149071	IL17D
XLOC_007011	6.73999	13.0636	15.3362	1.18612	5e-05	0.00149071	IL17D
XLOC_021160	25.6076	50.2772	58.3766	1.18882	5e-05	0.00149071	LOC100129931
XLOC_021160	25.6076	50.2772	58.3766	1.18882	5e-05	0.00149071	LOC100129931
XLOC_010347	12.0123	22.2971	27.6072	1.20054	5e-05	0.00149071	UBALD1
XLOC_010347	12.0123	22.2971	27.6072	1.20054	5e-05	0.00149071	UBALD1
XLOC_013279	23.1712	35.1041	53.3286	1.20258	5e-05	0.00149071	JUNB
XLOC_013279	23.1712	35.1041	53.3286	1.20258	5e-05	0.00149071	JUNB
XLOC_013613	16.8343	33.924	38.803	1.20476	5e-05	0.00149071	APOE
XLOC_013613	16.8343	33.924	38.803	1.20476	5e-05	0.00149071	APOE
XLOC_013675	159.373	265.413	367.748	1.20631	5e-05	0.00149071	EMP3
XLOC_013675	159.373	265.413	367.748	1.20631	5e-05	0.00149071	EMP3
XLOC_007317	40.0666	73.6414	92.9973	1.21479	5e-05	0.00149071	CRYL1
XLOC_007317	40.0666	73.6414	92.9973	1.21479	5e-05	0.00149071	CRYL1
XLOC_003133	2.6856	5.36152	6.25373	1.21947	5e-05	0.00149071	ABCC2
XLOC_003133	2.6856	5.36152	6.25373	1.21947	5e-05	0.00149071	ABCC2
XLOC_003133	2.6856	5.36152	6.25373	1.21947	5e-05	0.00149071	ABCC2
XLOC_012933	15.9483	27.4642	37.3033	1.2259	5e-05	0.00149071	INO80C
XLOC_012933	15.9483	27.4642	37.3033	1.2259	5e-05	0.00149071	INO80C
XLOC_001108	4.94119	9.80541	11.5824	1.229	0.00015	0.00377617	PCAT6
XLOC_001108	4.94119	9.80541	11.5824	1.229	0.00015	0.00377617	PCAT6
XLOC_001108	4.94119	9.80541	11.5824	1.229	0.00015	0.00377617	PCAT6
XLOC_022805	2.64782	4.46714	6.20866	1.22948	5e-05	0.00149071	DUSP1
XLOC_022805	2.64782	4.46714	6.20866	1.22948	5e-05	0.00149071	DUSP1
XLOC_002810	4.47654	7.93681	10.5008	1.23005	5e-05	0.00149071	OPTN
XLOC_002810	4.47654	7.93681	10.5008	1.23005	5e-05	0.00149071	OPTN
XLOC_002810	4.47654	7.93681	10.5008	1.23005	5e-05	0.00149071	OPTN
XLOC_023732	13.5434	26.9526	31.9301	1.23733	5e-05	0.00149071	LINC00518
XLOC_023732	13.5434	26.9526	31.9301	1.23733	5e-05	0.00149071	LINC00518
XLOC_023053	11.7184	21.7267	27.7852	1.24554	5e-05	0.00149071	PHACTR1
XLOC_023053	11.7184	21.7267	27.7852	1.24554	5e-05	0.00149071	PHACTR1
XLOC_017124	25.4737	46.6343	60.7254	1.25329	5e-05	0.00149071	TRIB3
XLOC_017124	25.4737	46.6343	60.7254	1.25329	5e-05	0.00149071	TRIB3
XLOC_010066	29.6779	57.1086	71.0069	1.25857	5e-05	0.00149071	ADGRG1
XLOC_010066	29.6779	57.1086	71.0069	1.25857	5e-05	0.00149071	ADGRG1
XLOC_029999	5.25405	10.2569	12.5808	1.25972	5e-05	0.00149071	NR0B1
XLOC_029999	5.25405	10.2569	12.5808	1.25972	5e-05	0.00149071	NR0B1
XLOC_015781	1.41669	2.68431	3.40314	1.26434	5e-05	0.00149071	ARHGEF4
XLOC_015781	1.41669	2.68431	3.40314	1.26434	5e-05	0.00149071	ARHGEF4
XLOC_012909	1.6196	3.05898	3.89568	1.26624	5e-05	0.00149071	ZNF521
XLOC_012909	1.6196	3.05898	3.89568	1.26624	5e-05	0.00149071	ZNF521
XLOC_000307	0.880502	1.86723	2.12719	1.27255	0.0001	0.00267347	AZIN2
XLOC_000307	0.880502	1.86723	2.12719	1.27255	0.0001	0.00267347	AZIN2
XLOC_000307	0.880502	1.86723	2.12719	1.27255	0.0001	0.00267347	AZIN2
XLOC_000718	23.2174	48.8106	56.1814	1.27488	5e-05	0.00149071	PHGDH
XLOC_000718	23.2174	48.8106	56.1814	1.27488	5e-05	0.00149071	PHGDH
XLOC_000718	23.2174	48.8106	56.1814	1.27488	5e-05	0.00149071	PHGDH
XLOC_005020	1344.45	2790.66	3257.22	1.27663	5e-05	0.00149071	FTH1
XLOC_005020	1344.45	2790.66	3257.22	1.27663	5e-05	0.00149071	FTH1
XLOC_022232	1.10174	2.90681	2.66993	1.27702	0.0001	0.00267347	LINC01411
XLOC_022232	1.10174	2.90681	2.66993	1.27702	0.0001	0.00267347	LINC01411
XLOC_012267	8.4336	18.645	20.4915	1.2808	5e-05	0.00149071	CYGB
XLOC_012267	8.4336	18.645	20.4915	1.2808	5e-05	0.00149071	CYGB
XLOC_023443	17.0665	28.0984	41.8318	1.29343	5e-05	0.00149071	PNRC1
XLOC_023443	17.0665	28.0984	41.8318	1.29343	5e-05	0.00149071	PNRC1
XLOC_022298	3.07822	5.61614	7.5507	1.29451	5e-05	0.00149071	SLC12A7
XLOC_022298	3.07822	5.61614	7.5507	1.29451	5e-05	0.00149071	SLC12A7
XLOC_001546	15.9654	30.4245	39.2601	1.29811	5e-05	0.00149071	RUNX3
XLOC_001546	15.9654	30.4245	39.2601	1.29811	5e-05	0.00149071	RUNX3
XLOC_001546	15.9654	30.4245	39.2601	1.29811	5e-05	0.00149071	RUNX3
XLOC_019749	17.5831	30.1796	43.276	1.29938	5e-05	0.00149071	HES1
XLOC_019749	17.5831	30.1796	43.276	1.29938	5e-05	0.00149071	HES1
XLOC_019119	0.644884	1.5548	1.59644	1.30775	0.0009	0.0159961	-
XLOC_019119	0.644884	1.5548	1.59644	1.30775	0.0009	0.0159961	-
XLOC_029787	8.6205	17.713	21.3504	1.30842	5e-05	0.00149071	RAB33A
XLOC_029787	8.6205	17.713	21.3504	1.30842	5e-05	0.00149071	RAB33A
XLOC_001065	3.12949	5.86631	7.754	1.30901	5e-05	0.00149071	RGS1
XLOC_001065	3.12949	5.86631	7.754	1.30901	5e-05	0.00149071	RGS1
XLOC_001065	3.12949	5.86631	7.754	1.30901	5e-05	0.00149071	RGS1
XLOC_005279	3.23117	7.75384	8.0481	1.31659	5e-05	0.00149071	CASP1
XLOC_005279	3.23117	7.75384	8.0481	1.31659	5e-05	0.00149071	CASP1
XLOC_013950	2.83651	4.83705	7.08899	1.32147	5e-05	0.00149071	SHC2
XLOC_013950	2.83651	4.83705	7.08899	1.32147	5e-05	0.00149071	SHC2
XLOC_023337	1.01559	2.39679	2.54231	1.32382	0.0004	0.00840853	SPATS1
XLOC_023337	1.01559	2.39679	2.54231	1.32382	0.0004	0.00840853	SPATS1
XLOC_029955	27.9458	55.9897	70.0891	1.32656	5e-05	0.00149071	FIGF	PIR
XLOC_029955	27.9458	55.9897	70.0891	1.32656	5e-05	0.00149071	FIGF	PIR
XLOC_003158	5.96671	9.27691	14.9822	1.32825	5e-05	0.00149071	NFKB2
XLOC_003158	5.96671	9.27691	14.9822	1.32825	5e-05	0.00149071	NFKB2
XLOC_003158	5.96671	9.27691	14.9822	1.32825	5e-05	0.00149071	NFKB2
XLOC_029169	5.03308	11.1027	12.8119	1.34797	5e-05	0.00149071	SLC2A6
XLOC_029169	5.03308	11.1027	12.8119	1.34797	5e-05	0.00149071	SLC2A6
XLOC_004456	8.20781	16.0552	20.9751	1.35361	5e-05	0.00149071	TYR
XLOC_004456	8.20781	16.0552	20.9751	1.35361	5e-05	0.00149071	TYR
XLOC_004833	44.8738	87.6602	114.714	1.35409	5e-05	0.00149071	SERGEF
XLOC_004833	44.8738	87.6602	114.714	1.35409	5e-05	0.00149071	SERGEF
XLOC_008870	2.03667	3.73853	5.21464	1.35636	5e-05	0.00149071	SQRDL
XLOC_008870	2.03667	3.73853	5.21464	1.35636	5e-05	0.00149071	SQRDL
XLOC_002978	3.32546	6.27737	8.53926	1.36056	5e-05	0.00149071	TSPAN15
XLOC_002978	3.32546	6.27737	8.53926	1.36056	5e-05	0.00149071	TSPAN15
XLOC_002978	3.32546	6.27737	8.53926	1.36056	5e-05	0.00149071	TSPAN15
XLOC_007541	123.203	271.442	320.764	1.38047	5e-05	0.00149071	DCT
XLOC_007541	123.203	271.442	320.764	1.38047	5e-05	0.00149071	DCT
XLOC_014464	5.93403	10.4021	15.5352	1.38846	5e-05	0.00149071	TRAPPC6A
XLOC_014464	5.93403	10.4021	15.5352	1.38846	5e-05	0.00149071	TRAPPC6A
XLOC_028262	1.32818	2.91985	3.48103	1.39006	0.00055	0.01081	ATP8B5P
XLOC_028262	1.32818	2.91985	3.48103	1.39006	0.00055	0.01081	ATP8B5P
XLOC_026643	15.2751	31.0102	40.0543	1.39078	5e-05	0.00149071	ASNS
XLOC_026643	15.2751	31.0102	40.0543	1.39078	5e-05	0.00149071	ASNS
XLOC_000297	4.70077	11.4647	12.3961	1.39892	5e-05	0.00149071	FAM167B
XLOC_000297	4.70077	11.4647	12.3961	1.39892	5e-05	0.00149071	FAM167B
XLOC_000297	4.70077	11.4647	12.3961	1.39892	5e-05	0.00149071	FAM167B
XLOC_010027	0.644022	1.42692	1.69844	1.39903	0.00015	0.00377617	IRX6
XLOC_010027	0.644022	1.42692	1.69844	1.39903	0.00015	0.00377617	IRX6
XLOC_006073	1.0379	1.82937	2.75148	1.40654	5e-05	0.00149071	TCP11L2
XLOC_006073	1.0379	1.82937	2.75148	1.40654	5e-05	0.00149071	TCP11L2
XLOC_013209	16.9893	34.8063	45.0884	1.40813	5e-05	0.00149071	CERS4
XLOC_013209	16.9893	34.8063	45.0884	1.40813	5e-05	0.00149071	CERS4
XLOC_017289	28.2316	50.6492	74.9849	1.40929	5e-05	0.00149071	ACSS2
XLOC_017289	28.2316	50.6492	74.9849	1.40929	5e-05	0.00149071	ACSS2
XLOC_023005	15.8394	36.4216	42.0982	1.41024	5e-05	0.00149071	IRF4
XLOC_023005	15.8394	36.4216	42.0982	1.41024	5e-05	0.00149071	IRF4
XLOC_005169	3.54535	6.04894	9.42624	1.41075	5e-05	0.00149071	STARD10
XLOC_005169	3.54535	6.04894	9.42624	1.41075	5e-05	0.00149071	STARD10
XLOC_027428	22.0022	39.8208	58.7165	1.41612	5e-05	0.00149071	MYC
XLOC_027428	22.0022	39.8208	58.7165	1.41612	5e-05	0.00149071	MYC
XLOC_004087	1.22821	3.23961	3.30974	1.43016	0.0019	0.0278326	C11orf96
XLOC_004087	1.22821	3.23961	3.30974	1.43016	0.0019	0.0278326	C11orf96
XLOC_004087	1.22821	3.23961	3.30974	1.43016	0.0019	0.0278326	C11orf96
XLOC_018531	16.661	32.8529	44.9599	1.43216	5e-05	0.00149071	MAFF
XLOC_018531	16.661	32.8529	44.9599	1.43216	5e-05	0.00149071	MAFF
XLOC_007343	1.53555	2.67208	4.15802	1.43714	5e-05	0.00149071	SHISA2
XLOC_007343	1.53555	2.67208	4.15802	1.43714	5e-05	0.00149071	SHISA2
XLOC_001515	1.20137	2.03652	3.26386	1.4419	5e-05	0.00149071	RAP1GAP
XLOC_001515	1.20137	2.03652	3.26386	1.4419	5e-05	0.00149071	RAP1GAP
XLOC_001515	1.20137	2.03652	3.26386	1.4419	5e-05	0.00149071	RAP1GAP
XLOC_016723	1.67652	2.99627	4.61143	1.45975	5e-05	0.00149071	IFIH1
XLOC_016723	1.67652	2.99627	4.61143	1.45975	5e-05	0.00149071	IFIH1
XLOC_020320	1.53327	3.46465	4.25494	1.47252	5e-05	0.00149071	VEPH1
XLOC_020320	1.53327	3.46465	4.25494	1.47252	5e-05	0.00149071	VEPH1
XLOC_024013	9.0131	17.4182	25.0454	1.47445	5e-05	0.00149071	NFKBIE
XLOC_024013	9.0131	17.4182	25.0454	1.47445	5e-05	0.00149071	NFKBIE
XLOC_019690	1.88841	3.59433	5.27236	1.48128	5e-05	0.00149071	KLHL24
XLOC_019690	1.88841	3.59433	5.27236	1.48128	5e-05	0.00149071	KLHL24
XLOC_005740	0.292925	0.701308	0.82779	1.49873	0.00105	0.0179606	-
XLOC_005740	0.292925	0.701308	0.82779	1.49873	0.00105	0.0179606	-
XLOC_001176	3.16994	5.73636	9.00078	1.5056	5e-05	0.00149071	ATF3
XLOC_001176	3.16994	5.73636	9.00078	1.5056	5e-05	0.00149071	ATF3
XLOC_001176	3.16994	5.73636	9.00078	1.5056	5e-05	0.00149071	ATF3
XLOC_004232	0.507789	1.34987	1.44665	1.51041	5e-05	0.00149071	RPLP0P2
XLOC_004232	0.507789	1.34987	1.44665	1.51041	5e-05	0.00149071	RPLP0P2
XLOC_004232	0.507789	1.34987	1.44665	1.51041	5e-05	0.00149071	RPLP0P2
XLOC_003610	3.75233	9.0647	10.7011	1.5119	5e-05	0.00149071	FGFBP3
XLOC_003610	3.75233	9.0647	10.7011	1.5119	5e-05	0.00149071	FGFBP3
XLOC_003610	3.75233	9.0647	10.7011	1.5119	5e-05	0.00149071	FGFBP3
XLOC_018591	3.42395	7.4429	9.79978	1.51709	5e-05	0.00149071	ARHGAP8	PRR5	PRR5-ARHGAP8
XLOC_018591	3.42395	7.4429	9.79978	1.51709	5e-05	0.00149071	ARHGAP8	PRR5	PRR5-ARHGAP8
XLOC_014229	38.3084	76.0755	111.58	1.54235	5e-05	0.00149071	JUND
XLOC_014229	38.3084	76.0755	111.58	1.54235	5e-05	0.00149071	JUND
XLOC_029427	1.30994	2.7599	3.8157	1.54245	5e-05	0.00149071	PPEF1
XLOC_029427	1.30994	2.7599	3.8157	1.54245	5e-05	0.00149071	PPEF1
XLOC_015411	0.843726	1.80872	2.46981	1.54955	5e-05	0.00149071	PLB1
XLOC_015411	0.843726	1.80872	2.46981	1.54955	5e-05	0.00149071	PLB1
XLOC_021294	0.475981	1.2835	1.3948	1.55108	5e-05	0.00149071	UGT2B10
XLOC_021294	0.475981	1.2835	1.3948	1.55108	5e-05	0.00149071	UGT2B10
XLOC_010959	0.264956	0.576501	0.777482	1.55306	5e-05	0.00149071	XAF1
XLOC_010959	0.264956	0.576501	0.777482	1.55306	5e-05	0.00149071	XAF1
XLOC_028333	2.02477	3.68125	5.97626	1.56148	5e-05	0.00149071	FAM189A2
XLOC_028333	2.02477	3.68125	5.97626	1.56148	5e-05	0.00149071	FAM189A2
XLOC_028235	0.774833	1.61348	2.30644	1.57371	5e-05	0.00149071	-
XLOC_028235	0.774833	1.61348	2.30644	1.57371	5e-05	0.00149071	-
XLOC_019545	10.4284	21.5848	31.1328	1.57792	5e-05	0.00149071	TF
XLOC_019545	10.4284	21.5848	31.1328	1.57792	5e-05	0.00149071	TF
XLOC_001559	0.733672	1.97443	2.22661	1.60164	5e-05	0.00149071	TRIM63
XLOC_001559	0.733672	1.97443	2.22661	1.60164	5e-05	0.00149071	TRIM63
XLOC_001559	0.733672	1.97443	2.22661	1.60164	5e-05	0.00149071	TRIM63
XLOC_013367	51.762	118.111	159.062	1.61962	5e-05	0.00149071	GDF15
XLOC_013367	51.762	118.111	159.062	1.61962	5e-05	0.00149071	GDF15
XLOC_008222	8.31063	20.1883	25.6699	1.62705	5e-05	0.00149071	SLC7A8
XLOC_008222	8.31063	20.1883	25.6699	1.62705	5e-05	0.00149071	SLC7A8
XLOC_023522	66.4307	152.898	206.171	1.63392	5e-05	0.00149071	FABP7
XLOC_023522	66.4307	152.898	206.171	1.63392	5e-05	0.00149071	FABP7
XLOC_018222	11.8	22.3092	36.6873	1.63649	5e-05	0.00149071	RIPK4
XLOC_018222	11.8	22.3092	36.6873	1.63649	5e-05	0.00149071	RIPK4
XLOC_011737	7.37595	16.0814	23.0958	1.64673	5e-05	0.00149071	TRIM16
XLOC_011737	7.37595	16.0814	23.0958	1.64673	5e-05	0.00149071	TRIM16
XLOC_020742	0.757405	1.95303	2.37242	1.64722	0.00075	0.013878	-
XLOC_020742	0.757405	1.95303	2.37242	1.64722	0.00075	0.013878	-
XLOC_027597	6.46244	12.1425	20.4263	1.66028	5e-05	0.00149071	HR
XLOC_027597	6.46244	12.1425	20.4263	1.66028	5e-05	0.00149071	HR
XLOC_003126	1.38372	3.26492	4.40279	1.66987	5e-05	0.00149071	GOLGA7B
XLOC_003126	1.38372	3.26492	4.40279	1.66987	5e-05	0.00149071	GOLGA7B
XLOC_003126	1.38372	3.26492	4.40279	1.66987	5e-05	0.00149071	GOLGA7B
XLOC_027184	4.48803	10.4705	14.4506	1.68698	5e-05	0.00149071	ZNF703
XLOC_027184	4.48803	10.4705	14.4506	1.68698	5e-05	0.00149071	ZNF703
XLOC_017247	23.661	44.1902	77.7021	1.71545	5e-05	0.00149071	ID1
XLOC_017247	23.661	44.1902	77.7021	1.71545	5e-05	0.00149071	ID1
XLOC_018033	0.30987	0.834458	1.01868	1.71696	5e-05	0.00149071	MX1
XLOC_018033	0.30987	0.834458	1.01868	1.71696	5e-05	0.00149071	MX1
XLOC_014506	4.97359	9.09544	16.5896	1.73792	5e-05	0.00149071	BBC3
XLOC_014506	4.97359	9.09544	16.5896	1.73792	5e-05	0.00149071	BBC3
XLOC_020807	5.22712	11.8514	17.4995	1.74322	5e-05	0.00149071	FDCSP
XLOC_020807	5.22712	11.8514	17.4995	1.74322	5e-05	0.00149071	FDCSP
XLOC_019727	1.16669	3.22039	3.93776	1.75496	0.0002	0.00481255	RTP4
XLOC_019727	1.16669	3.22039	3.93776	1.75496	0.0002	0.00481255	RTP4
XLOC_018220	1.89338	4.11813	6.50689	1.781	5e-05	0.00149071	-
XLOC_018220	1.89338	4.11813	6.50689	1.781	5e-05	0.00149071	-
XLOC_015327	3.93094	10.7259	14.0884	1.84156	5e-05	0.00149071	ID2
XLOC_015327	3.93094	10.7259	14.0884	1.84156	5e-05	0.00149071	ID2
XLOC_013463	1.59618	4.12467	5.72608	1.84292	5e-05	0.00149071	LINC01531
XLOC_013463	1.59618	4.12467	5.72608	1.84292	5e-05	0.00149071	LINC01531
XLOC_022274	98.7825	226.144	354.461	1.8433	5e-05	0.00149071	SQSTM1
XLOC_022274	98.7825	226.144	354.461	1.8433	5e-05	0.00149071	SQSTM1
XLOC_020693	0.382188	0.899034	1.37288	1.84485	5e-05	0.00149071	GBA3
XLOC_020693	0.382188	0.899034	1.37288	1.84485	5e-05	0.00149071	GBA3
XLOC_003042	0.356621	0.865424	1.29657	1.86224	5e-05	0.00149071	CDHR1
XLOC_003042	0.356621	0.865424	1.29657	1.86224	5e-05	0.00149071	CDHR1
XLOC_003042	0.356621	0.865424	1.29657	1.86224	5e-05	0.00149071	CDHR1
XLOC_012252	6.74056	17.128	24.513	1.86261	5e-05	0.00149071	TRIM47
XLOC_012252	6.74056	17.128	24.513	1.86261	5e-05	0.00149071	TRIM47
XLOC_016754	4.39049	8.68255	15.9853	1.86429	5e-05	0.00149071	DLX2
XLOC_016754	4.39049	8.68255	15.9853	1.86429	5e-05	0.00149071	DLX2
XLOC_010193	6.10976	15.3888	22.5871	1.88631	5e-05	0.00149071	OSGIN1
XLOC_010193	6.10976	15.3888	22.5871	1.88631	5e-05	0.00149071	OSGIN1
XLOC_000044	9.04488	25.778	33.9495	1.90822	5e-05	0.00149071	TNFRSF14
XLOC_000044	9.04488	25.778	33.9495	1.90822	5e-05	0.00149071	TNFRSF14
XLOC_019090	0.691295	1.83632	2.61021	1.91679	5e-05	0.00149071	IRAK2
XLOC_019090	0.691295	1.83632	2.61021	1.91679	5e-05	0.00149071	IRAK2
XLOC_030234	4.31827	10.4116	16.6203	1.94442	5e-05	0.00149071	TSC22D3
XLOC_030234	4.31827	10.4116	16.6203	1.94442	5e-05	0.00149071	TSC22D3
XLOC_010753	0.690087	1.90914	2.66632	1.95	5e-05	0.00149071	PRDM7
XLOC_010753	0.690087	1.90914	2.66632	1.95	5e-05	0.00149071	PRDM7
XLOC_028210	0.544763	1.43343	2.10795	1.95214	0.00025	0.00573891	LURAP1L
XLOC_028210	0.544763	1.43343	2.10795	1.95214	0.00025	0.00573891	LURAP1L
XLOC_014056	0.241055	0.593085	0.950276	1.97898	5e-05	0.00149071	C3
XLOC_014056	0.241055	0.593085	0.950276	1.97898	5e-05	0.00149071	C3
XLOC_028900	0.655071	1.45129	2.65497	2.01897	5e-05	0.00149071	PRUNE2
XLOC_028900	0.655071	1.45129	2.65497	2.01897	5e-05	0.00149071	PRUNE2
XLOC_008840	39.3182	122.018	160.092	2.02564	5e-05	0.00149071	CAPN3
XLOC_008840	39.3182	122.018	160.092	2.02564	5e-05	0.00149071	CAPN3
XLOC_013618	4.16684	9.22355	16.9815	2.02694	5e-05	0.00149071	RELB
XLOC_013618	4.16684	9.22355	16.9815	2.02694	5e-05	0.00149071	RELB
XLOC_022186	2.68398	5.26065	10.9688	2.03096	5e-05	0.00149071	MIR146A
XLOC_022186	2.68398	5.26065	10.9688	2.03096	5e-05	0.00149071	MIR146A
XLOC_014313	0.75079	2.60513	3.09768	2.04471	0.0003	0.0066686	UPK1A-AS1
XLOC_014313	0.75079	2.60513	3.09768	2.04471	0.0003	0.0066686	UPK1A-AS1
XLOC_013294	2.02437	4.45566	8.43755	2.05935	5e-05	0.00149071	ZSWIM4
XLOC_013294	2.02437	4.45566	8.43755	2.05935	5e-05	0.00149071	ZSWIM4
XLOC_014033	0.35305	1.13445	1.47585	2.0636	5e-05	0.00149071	TINCR
XLOC_014033	0.35305	1.13445	1.47585	2.0636	5e-05	0.00149071	TINCR
XLOC_029440	57.7545	145.04	242.154	2.06792	5e-05	0.00149071	SAT1
XLOC_029440	57.7545	145.04	242.154	2.06792	5e-05	0.00149071	SAT1
XLOC_009229	1.1892	2.70395	5.05885	2.08882	5e-05	0.00149071	BMF
XLOC_009229	1.1892	2.70395	5.05885	2.08882	5e-05	0.00149071	BMF
XLOC_023576	16.7049	46.252	73.6462	2.14034	5e-05	0.00149071	FLJ46906
XLOC_023576	16.7049	46.252	73.6462	2.14034	5e-05	0.00149071	FLJ46906
XLOC_023573	3.15027	8.02052	13.9316	2.14482	5e-05	0.00149071	TNFAIP3
XLOC_023573	3.15027	8.02052	13.9316	2.14482	5e-05	0.00149071	TNFAIP3
XLOC_029013	3.29969	7.99848	14.6417	2.14968	5e-05	0.00149071	KLF4
XLOC_029013	3.29969	7.99848	14.6417	2.14968	5e-05	0.00149071	KLF4
XLOC_013333	4.10772	10.0391	18.5083	2.17177	5e-05	0.00149071	KLF2
XLOC_013333	4.10772	10.0391	18.5083	2.17177	5e-05	0.00149071	KLF2
XLOC_008827	1.62587	4.43183	7.82517	2.26691	5e-05	0.00149071	CHAC1
XLOC_008827	1.62587	4.43183	7.82517	2.26691	5e-05	0.00149071	CHAC1
XLOC_011923	0.261707	1.0986	1.27157	2.28058	0.00065	0.0123703	KRT12
XLOC_011923	0.261707	1.0986	1.27157	2.28058	0.00065	0.0123703	KRT12
XLOC_027320	0.509415	2.66808	2.73149	2.42277	5e-05	0.00149071	ATP6V0D2
XLOC_027320	0.509415	2.66808	2.73149	2.42277	5e-05	0.00149071	ATP6V0D2
XLOC_001533	35.0347	122.074	212.179	2.59843	5e-05	0.00149071	ID3
XLOC_001533	35.0347	122.074	212.179	2.59843	5e-05	0.00149071	ID3
XLOC_001533	35.0347	122.074	212.179	2.59843	5e-05	0.00149071	ID3
XLOC_014490	0.249326	1.23885	1.51575	2.60393	5e-05	0.00149071	-
XLOC_014490	0.249326	1.23885	1.51575	2.60393	5e-05	0.00149071	-
XLOC_014517	0.703913	1.64762	4.28539	2.60596	5e-05	0.00149071	PLA2G4C
XLOC_014517	0.703913	1.64762	4.28539	2.60596	5e-05	0.00149071	PLA2G4C
XLOC_018624	0.195527	0.714723	1.22664	2.64927	5e-05	0.00149071	ADM2
XLOC_018624	0.195527	0.714723	1.22664	2.64927	5e-05	0.00149071	ADM2
XLOC_018766	0.321955	1.44353	2.23515	2.79544	5e-05	0.00149071	PLA2G3
XLOC_018766	0.321955	1.44353	2.23515	2.79544	5e-05	0.00149071	PLA2G3
XLOC_009427	2.23534	14.8947	16.111	2.84948	5e-05	0.00149071	CYP1A1
XLOC_009427	2.23534	14.8947	16.111	2.84948	5e-05	0.00149071	CYP1A1
XLOC_008276	13.0334	54.4465	99.7512	2.93612	5e-05	0.00149071	NFKBIA
XLOC_008276	13.0334	54.4465	99.7512	2.93612	5e-05	0.00149071	NFKBIA
XLOC_027123	0.777946	5.92662	8.33261	3.42103	5e-05	0.00149071	DMTN
XLOC_027123	0.777946	5.92662	8.33261	3.42103	5e-05	0.00149071	DMTN
XLOC_006725	0.206356	1.36319	2.2297	3.43364	0.0002	0.00481255	IGF1
XLOC_006725	0.206356	1.36319	2.2297	3.43364	0.0002	0.00481255	IGF1
XLOC_009793	0.414605	2.39205	4.72152	3.50944	5e-05	0.00149071	IL32
XLOC_009793	0.414605	2.39205	4.72152	3.50944	5e-05	0.00149071	IL32
XLOC_019717	0.420115	2.35508	5.1977	3.62902	5e-05	0.00149071	LOC344887
XLOC_019717	0.420115	2.35508	5.1977	3.62902	5e-05	0.00149071	LOC344887
XLOC_004190	0.18223	1.02875	2.30641	3.66182	5e-05	0.00149071	DTX4
XLOC_004190	0.18223	1.02875	2.30641	3.66182	5e-05	0.00149071	DTX4
XLOC_004190	0.18223	1.02875	2.30641	3.66182	5e-05	0.00149071	DTX4
XLOC_004495	0.356414	2.91951	6.00715	4.07506	5e-05	0.00149071	BIRC3
XLOC_004495	0.356414	2.91951	6.00715	4.07506	5e-05	0.00149071	BIRC3
XLOC_010467	0.641982	5.71898	11.3764	4.14737	5e-05	0.00149071	NUPR1
XLOC_010467	0.641982	5.71898	11.3764	4.14737	5e-05	0.00149071	NUPR1
[truncated: 7 more rows]
