# Supplementary material for: Structure-based design of CDC42 effector interaction inhibitors for the treatment of cancer
Source: Cell Rep. Author manuscript; Available in PMC 2022 May 24. (PMC9127750; doi:10.1016/j.celrep.2022.110641)
Supplement: 6 [file NIHMS1795991-supplement-6.xlsx]

## Sheet: Table_S9
NAME	DESCRIPTION	T01_0mg/kg	T02_0mg/kg	T03_0mg/kg	T04_0mg/kg	T05_0mg/kg	T06_10mg/kg	T07_10mg/kg	T08_10mg/kg	T09_10mg/kg	T10_10mg/kg	T11_25mg/kg	T12_25mg/kg	T13_25mg/kg	T14_25mg/kg	T15_25mg/kg
SNORD3A	SNORD3A	-1.25002	1.87156	-1.15583	3.0277	-0.451815	-1.28292	0.840009	1.92496	-1.83425	0.306248	-1.57774	-0.370819	-0.49731	1.4927	-1.04248
TPSB2	TPSB2	-0.586059	0.262394	-0.735996	4.62037	-0.527326	-0.736035	-0.046946	-0.141823	0.684722	-0.78805	-0.527979	-0.570796	-0.505545	-0.0461024	-0.354828
PDE10A	PDE10A	-0.0640556	-1.14527	0.903618	-1.04099	2.02121	3.19422	-1.23808	-0.763111	0.328918	-0.448239	-1.31868	0.0780345	-0.292445	-1.06476	0.849622
MAGED4	MAGED4	-0.615859	4.05786	-0.261755	-0.398943	-0.147553	-0.394828	-0.381686	-0.520609	-0.125026	-0.902407	-0.351712	-0.367127	-0.609138	1.64126	-0.622473
FGF23	FGF23	-0.75566	-0.65214	-0.447442	2.12411	-0.841712	-0.808613	0.20534	0.0562676	2.8484	-0.577789	0.63011	-0.726344	-0.887438	0.0503815	-0.217467
CA9	CA9	-1.01899	0.810384	-0.699433	2.75124	-0.877597	-0.450626	0.853298	0.957995	0.552482	-1.27896	0.388123	-0.808155	-0.776946	0.454948	-0.857763
NLGN4X	NLGN4X	0.231428	-0.901812	0.90065	-0.887293	1.38244	2.80324	-1.08901	-0.149845	0.20645	-0.517487	-1.15434	-0.0196992	-0.000315377	-0.803741	-0.000665488
SNORD3D	SNORD3D	-0.764345	1.47754	-0.654837	2.51014	-0.274903	-0.898501	0.248142	1.41299	-0.80629	-0.477314	-0.830695	-0.358204	-0.667213	0.664646	-0.581155
MAGEB2	MAGEB2	-0.171832	1.30619	0.478622	2.30162	0.129738	-1.13574	1.48848	-0.755268	-0.470894	-0.600641	0.626678	-1.27097	-0.841938	-0.571451	-0.512586
CAPN6	CAPN6	-0.408688	-0.781607	0.598202	-0.839721	2.00216	2.35697	-1.03554	-0.550395	0.278813	-0.549928	-0.615938	-0.283751	0.688236	-1.01811	0.159292
SLAMF9	SLAMF9	-0.950723	-0.306892	-0.934485	2.16211	-0.740962	-0.984049	1.25906	0.771103	1.53543	-0.874824	0.651021	-0.5506	-0.852674	0.305187	-0.488705
MAGED4B	MAGED4B	-0.721003	-0.199298	-0.479372	-0.0116637	-0.368867	-0.428658	3.31395	1.37136	-0.261367	-0.511334	-0.0275526	-0.421554	-0.392765	-0.298122	-0.563755
APCDD1	APCDD1	-0.0993278	-1.03262	0.845516	-0.946908	1.54786	2.54136	-1.0358	-0.866999	0.373111	-0.581058	-0.389136	-0.0203738	0.208959	-0.923264	0.378679
STC1	STC1	-0.831776	-0.573933	-0.811928	1.94916	-0.871239	-0.707251	1.03342	0.348433	1.99932	-0.966998	0.825505	-0.859496	-0.625889	0.428149	-0.335478
TRIM48	TRIM48	-0.464825	0.685336	0.0379796	0.679643	0.78941	1.18181	0.565132	-1.30197	1.1396	-1.43765	1.27979	-1.02602	-0.287803	-1.64379	-0.196629
PGM5	PGM5	-0.435215	-0.718881	0.642811	-0.480979	1.75005	2.54752	-0.625098	-0.656004	-0.0229843	-0.432436	-0.537247	-0.678644	0.712102	-0.848389	-0.216599
MAGEA2	MAGEA2	1.56834	-0.735981	1.06573	-0.560208	-0.56934	-0.742879	-0.760347	0.14831	-0.756322	-0.679416	0.103826	2.21447	-0.426708	0.603736	-0.473207
OLFM3	OLFM3	-0.156902	1.5735	-0.029943	1.4004	0.215673	-0.84924	0.724444	-1.0138	0.304193	-0.742849	1.48468	-0.600168	-1.19041	-0.913093	-0.20649
PTPRN	PTPRN	-0.623454	0.532698	-0.748457	2.146	-0.689302	-0.637156	0.707569	1.3664	0.441166	-1.02979	0.41046	-0.970876	-0.58244	0.247186	-0.570003
PERM1	PERM1	-0.731931	0.979915	-0.555049	2.51286	-0.569649	-0.263374	0.589826	0.906268	-0.353286	-0.87552	0.245193	-0.742718	-0.858308	0.161309	-0.445535
SNORD3C	SNORD3C	-0.956794	1.1932	-0.609025	1.99942	-0.411815	-0.765597	0.644225	1.05639	-0.405797	-0.201477	-0.743357	-0.674982	-0.399582	0.970851	-0.695656
CSAG1	CSAG1	0.475594	-1.58313	0.42476	-1.49965	0.253587	0.0148858	-0.182502	1.01544	-0.140563	0.561697	-1.79058	0.673689	0.776802	0.458109	0.54187
C4orf48	C4orf48	-0.451311	1.85699	-0.439613	1.92709	-0.348862	-0.659838	0.247906	0.95394	-0.677359	-0.618773	-0.746904	0.112374	-0.513595	0.0181123	-0.660161
LOC101927125	LOC101927125	-0.378151	1.80004	-0.194196	1.99861	0.0388931	-0.564781	0.767253	0.0913669	0.137423	-1.13839	-0.381634	-0.457845	-0.631418	-0.84479	-0.242382
CCL2	CCL2	-0.810354	0.119942	-0.14497	-0.668838	1.86606	-0.643155	1.32301	0.296327	0.246053	-0.869657	-0.314735	-0.594167	0.257003	-1.21786	1.15534
LOC100505874	LOC100505874	-0.645288	-0.649578	-0.673684	1.48711	-0.895967	-0.62766	-0.781179	-0.607069	1.81377	-0.790555	0.553541	0.605162	0.309004	0.620689	0.281701
SNORD104	SNORD104	-0.731755	1.81328	-0.560407	1.94281	-0.178067	-0.327095	0.369655	0.91626	-0.36521	-0.748882	-0.595989	-0.340958	-0.347798	-0.184811	-0.661028
MAGEA12	MAGEA12	0.62469	-1.54904	0.373672	-1.54074	0.261793	0.0585697	-0.249097	0.600975	-0.0465043	0.669358	-1.66037	0.602248	0.806302	0.423632	0.624504
COBL	COBL	0.157167	-0.68756	0.803051	-0.755488	1.39247	2.22694	-0.363733	-0.778308	0.127461	-0.546571	-0.220522	-0.387293	-0.287052	-0.76094	0.0803806
ESPN	ESPN	-0.565988	0.516553	-0.547414	2.36991	-0.808983	-0.690099	0.658127	0.621414	0.352407	-0.808171	0.133357	-0.644806	-0.604641	0.499729	-0.481395
C4orf6	C4orf6	-0.709839	0.459743	-0.596354	2.40778	-0.541117	-0.643913	0.337704	0.818611	0.188728	-0.548273	0.582043	-0.591384	-0.654983	0.217548	-0.726296
BGN	BGN	-0.0913498	-0.226417	-0.302622	0.869019	1.52273	2.11819	-0.846979	-0.548773	0.177096	-0.808385	-0.0778182	-0.312068	-0.381029	-0.746402	-0.345195
EIF3CL	EIF3CL	-0.895585	0.466885	-0.913402	1.25878	-0.779103	-0.00458532	0.889054	0.160521	2.12376	-0.241976	-0.540491	-0.373808	-0.382431	-0.352919	-0.414697
MRGPRX3	MRGPRX3	-0.477865	-0.445972	0.439063	-0.415795	1.52916	1.99651	-0.677362	0.0677486	0.434359	-0.804214	-0.628699	-0.384143	0.318102	-1.09275	0.141863
SNORA78	SNORA78	-0.509644	1.83124	-0.442404	1.8634	-0.496127	-0.718131	0.29606	0.838962	-0.51081	-0.3449	-0.52775	0.0753245	-0.667048	-0.161733	-0.526441
PTGES	PTGES	-0.585473	0.223524	-0.441939	2.5907	-0.462935	-0.717382	0.82536	0.352649	0.359325	-0.693339	-0.155474	-0.420307	-0.650627	0.0816187	-0.3057
VCX	VCX	-0.297446	1.32459	-0.636129	1.79349	-0.202849	-0.679516	0.907446	1.1318	-0.011066	-0.674628	-0.263483	-0.522415	-0.606582	-0.797521	-0.465684
MRPL23	MRPL23	-0.258389	1.88822	-0.0260365	1.82188	0.13676	-0.747508	0.478175	0.195607	-0.481083	-0.813319	0.0457087	-0.2897	-0.686792	-0.514078	-0.749442
ANK3	ANK3	-0.901946	-0.641863	0.566945	-0.657526	1.06336	-0.886252	0.434378	-0.15537	0.36067	-0.510869	-0.63087	-0.277128	0.0534628	-0.0479574	2.23097
NPFF	NPFF	-0.77181	1.85366	-0.379248	1.751	-0.0851797	-0.448292	0.335081	0.80535	-0.626137	-0.598181	-0.62941	-0.275567	-0.440847	0.0466494	-0.537062
SNHG19	SNHG19	-0.576377	1.72802	-0.50136	1.8833	-0.214363	-0.495832	0.424873	0.837577	-0.53365	-0.668302	-0.603672	-0.246646	-0.406547	-0.127266	-0.49975
GPAT2	GPAT2	-0.547368	1.69078	-0.36902	1.91339	-0.198841	-0.369111	0.30935	0.844921	-0.526781	-0.561045	-0.563655	-0.307183	-0.524281	-0.31696	-0.474197
MROH7	MROH7	-0.48089	1.68329	-0.387506	2.01257	-0.150786	-0.620966	0.306399	0.563629	-0.297711	-0.620995	-0.54021	-0.179689	-0.209145	-0.415767	-0.66223
LOC146481	LOC146481	-0.312776	-0.673869	0.757092	-0.923261	1.27767	1.72408	-0.458907	-0.853326	0.115958	-0.569592	-0.34177	-0.0991431	0.932446	-0.772593	0.197989
CACNA1H	CACNA1H	-0.646462	-0.270216	-0.580529	2.06844	-0.692697	-0.68253	0.687558	0.858054	0.796845	-0.651739	0.0757278	-0.84615	-0.412116	0.468997	-0.173182
TRNC	TRNC	-0.598939	1.69108	-0.505405	1.82444	-0.350716	-0.769535	0.0819941	0.860761	-0.184134	-0.673735	-0.489828	-0.168324	-0.2795	-0.0889763	-0.349183
S100A4	S100A4	-0.58019	1.49887	-0.422676	1.99009	-0.195997	-0.666882	0.60045	0.234544	0.0762691	-0.912484	-0.106946	-0.25463	-0.595069	-0.406657	-0.258684
RPL21P28	RPL21P28	-0.457128	1.77585	-0.307727	1.87385	-0.162779	-0.486145	-0.0887478	0.589451	-0.675446	-0.43237	-0.522442	0.0592771	-0.320645	-0.213757	-0.631245
MEST	MEST	0.0980723	-1.21379	0.210681	-1.01321	1.39471	1.519	-0.717769	-0.368884	0.531281	-0.372371	-0.385415	0.186578	0.399765	-0.720025	0.451373
TPTE2P3	TPTE2P3	0.350886	-1.15873	0.160154	-1.30559	0.243943	-0.331587	-0.0589127	1.34806	-0.364396	0.451946	-1.42724	0.685593	0.686381	0.615024	0.104472
RPL23AP32	RPL23AP32	-0.449253	1.71833	-0.281082	1.85452	-0.143246	-0.599105	0.36466	0.397846	-0.399087	-0.631702	-0.635631	-0.00375169	-0.481975	-0.166329	-0.544201
PHKA2-AS1	PHKA2-AS1	-0.303032	1.43818	-0.3761	1.28637	-0.294379	-1.04255	0.810332	0.303449	0.387064	-1.09622	0.408129	0.189492	-0.987747	-0.627228	-0.0957614
DGCR6	DGCR6	-0.607302	1.60073	-0.518372	1.62959	-0.32204	-0.485667	0.314181	0.562067	0.766061	-0.815053	-0.562524	-0.350806	-0.295307	-0.435878	-0.479682
BCYRN1	BCYRN1	0.00118733	1.85147	0.146315	1.68969	-0.0598757	-0.25698	0.0767399	0.366945	-0.269347	-0.629718	-0.717095	-0.4789	-0.692858	-0.555043	-0.472532
GSTM5	GSTM5	-0.663403	1.24103	-0.406215	1.86784	-0.269031	-0.519882	0.674418	0.0413439	-0.0374123	-0.949739	0.657164	-0.276627	-0.456012	-0.807301	-0.0961707
DOCK5	DOCK5	-0.481475	-0.775336	-0.172467	-0.988995	0.871715	-0.43411	0.947709	0.766428	0.448893	-0.677035	-0.733996	-0.209705	-0.282895	-0.0329354	1.7542
COL6A3	COL6A3	-0.595344	0.836771	-0.134911	0.437807	0.102355	0.847265	-0.510025	-0.903187	1.02543	-0.39236	1.67165	-0.575399	-0.587607	-0.818318	-0.404136
FAM156A	FAM156A	0.312414	-0.353418	-0.0946544	-0.395334	-0.0652917	-0.299171	-0.196174	2.71599	-0.182315	0.0356413	-0.47787	-0.445234	-0.0368547	-0.122017	-0.395715
N4BP3	N4BP3	-0.560488	0.13207	-0.551491	2.48489	-0.280812	-0.551519	0.443881	0.272885	0.268489	-0.589978	0.291635	-0.497086	-0.258968	-0.132648	-0.470857
SNORD60	SNORD60	-0.411145	1.68268	-0.364424	1.63595	-0.351979	-0.137992	0.442195	0.772398	-0.641667	-0.473461	-0.645392	-0.182323	-0.638569	-0.27473	-0.411542
FER1L4	FER1L4	-0.496946	0.519547	-0.444692	1.8435	-0.575892	-0.661526	0.419535	1.04833	0.0377015	-0.606972	0.0903149	-0.614085	-0.670099	0.788464	-0.677187
VEGFA	VEGFA	-0.595308	-0.27427	-0.706497	1.36818	-0.768604	-0.827571	0.735991	1.21553	0.396543	-0.62118	0.879391	-0.643045	-0.450721	0.559904	-0.268345
ARHGAP25	ARHGAP25	-0.322441	0.917542	0.143002	0.812745	0.569297	0.814278	0.448101	-0.810932	0.445579	-1.0808	0.933503	-0.852367	-0.607912	-1.24727	-0.16233
ANKRD36BP1	ANKRD36BP1	0.189554	-1.57409	0.393655	-1.33911	0.235912	0.66457	-0.588117	-1.12712	0.519627	0.654251	0.712431	0.0425673	0.474284	0.140834	0.600752
HLA-DPA1	HLA-DPA1	0.066522	-0.671848	0.346194	-0.677376	1.41944	1.9862	-0.258564	0.0608288	-0.29045	-0.479171	-0.839953	-0.0287907	0.0753492	-0.48013	-0.228254
ABCC2	ABCC2	-0.0403151	-0.615432	0.810603	-1.40592	0.405188	-0.214641	-0.0401211	-0.108092	1.70448	-0.239109	-0.636649	-0.383255	-0.234713	-0.223822	1.2218
OSBPL6	OSBPL6	-0.174128	-0.712065	0.137394	-0.258203	1.20771	1.90939	-0.291441	-0.381321	0.240752	-0.606335	-0.484308	-0.501954	0.459318	-1.00593	0.461122
PAGE5	PAGE5	-0.228561	1.19657	-0.416457	-0.0867372	1.83309	0.0324839	0.223071	-0.712782	-0.361967	-0.782412	0.728541	-0.715231	0.44702	-0.677999	-0.478631
PALMD	PALMD	-0.538145	0.407587	0.301553	0.508455	0.931796	1.26649	0.16958	-0.906728	0.378138	-1.18243	0.785433	-0.630357	-0.366648	-1.17073	0.0460036
NOMO3	NOMO3	0.490164	-1.44107	0.555095	-1.49323	0.227033	0.617395	-0.707778	-0.991644	0.435194	0.674728	0.440897	0.118459	0.443953	0.048234	0.582568
ENO2	ENO2	-0.335646	0.345424	-0.703888	1.93275	-0.679261	-0.725473	0.703473	1.04404	-0.0352872	-0.650606	0.0480791	-0.370497	-0.455839	0.296901	-0.414169
NPIPA3	NPIPA3	-0.41468	1.56642	-0.722211	1.33525	-0.542216	-0.722266	0.126162	0.656637	-0.369332	-0.647184	-0.0956364	0.776194	-0.471681	0.185791	-0.661252
UCN	UCN	-0.572826	1.46488	-0.588205	1.45529	-0.0231616	-0.270067	0.158183	1.03481	-0.441873	-0.634926	-0.561663	0.282688	-0.525283	-0.0115913	-0.766253
MAGEA2B	MAGEA2B	0.0527901	-0.686799	0.0979782	-0.567539	-0.763432	-0.619626	1.72438	-0.0236359	-0.397009	1.65828	0.0372625	-0.390926	-0.273549	0.218392	-0.0665705
RPPH1	RPPH1	-0.188813	1.56663	-0.511555	1.56794	0.130849	-0.192855	0.363083	0.510937	-0.745049	-0.749932	-0.597539	0.228693	-0.659706	-0.23503	-0.487653
LOXL2	LOXL2	-0.674612	-0.353232	-0.479331	1.44106	-0.500707	-0.745377	0.829233	0.748427	0.944472	-1.00903	0.58536	-0.493009	-0.55526	0.309201	-0.0471972
TNC	TNC	0.791263	-1.20815	-0.164332	-1.66572	0.339765	-0.389007	0.0483418	-0.413851	0.601909	0.443837	-0.0849078	0.647551	-0.0282389	-0.140945	1.22249
BMP7	BMP7	-0.470671	0.567048	0.404967	0.234664	1.19318	1.56106	-0.289457	-0.504338	-0.00491487	-1.04981	0.518167	-0.687341	-0.362923	-0.87538	-0.234253
LIME1	LIME1	-0.413652	1.60172	-0.397618	1.45358	-0.122419	-0.400841	0.386857	0.892228	-0.582317	-0.583164	-0.590132	-0.139459	-0.375306	-0.078714	-0.650769
LOC101929079	LOC101929079	-0.525253	1.36654	-0.283294	1.7016	0.00526258	-0.555112	0.647613	0.451901	-0.584515	-0.522345	-0.51952	0.219328	-0.613769	-0.211671	-0.576769
TRNK	TRNK	-0.662749	1.61967	-0.214911	1.60459	-0.188808	-0.53783	0.158296	0.687354	-0.254789	-0.452611	-0.725276	-0.121145	-0.585821	-0.101111	-0.224863
PCDHGC3	PCDHGC3	0.376662	-1.43959	0.377326	-1.5643	0.146743	0.603352	-0.474765	-0.955988	0.470067	0.603204	0.387311	0.173726	0.533947	0.272719	0.489586
LRRC4B	LRRC4B	-0.430021	1.39856	-0.299924	1.47537	-0.00202379	-0.27634	0.495661	-0.341742	0.224052	-1.0764	0.666358	-0.514794	-0.425349	-0.723079	-0.170331
TAS1R1	TAS1R1	-0.367029	1.72846	-0.272902	1.42173	-0.284464	-0.809267	0.384324	-0.111424	0.1268	-0.628378	0.420999	-0.552814	-0.566478	-0.330599	-0.15896
RMRP	RMRP	1.02445	1.0228	-0.467334	1.42776	-0.164913	-0.459573	0.0652045	0.0649047	-0.412161	-1.37	-0.603167	-0.385641	0.455345	-0.253105	0.0554333
EGFL7	EGFL7	-0.216363	1.05246	-0.632457	1.96575	-0.332668	-0.837499	0.334518	0.357006	-0.0454374	-0.731726	0.0255709	0.00473945	-0.593268	-0.240034	-0.110599
GAS6-AS1	GAS6-AS1	-0.434672	1.5084	-0.266179	1.52944	-0.131501	-0.670686	0.313078	0.827164	-0.370647	-0.575238	-0.6627	-0.0904127	-0.457035	-0.119912	-0.399099
ITGA11	ITGA11	-0.322029	-0.164945	0.408737	-0.57225	1.07033	1.40743	-0.822337	-0.853862	0.846384	-0.565833	0.275733	-0.465622	0.523354	-0.804528	0.0394329
TNNT1	TNNT1	-0.383814	0.928895	-0.657261	1.93981	-0.442307	-0.434255	0.312381	0.377783	0.381562	-0.888284	0.0392238	-0.0298633	-0.654467	-0.0301827	-0.459219
TRNN	TRNN	-0.574266	1.3129	-0.338677	1.58856	-0.295314	-0.893881	0.264176	0.780887	0.0297965	-0.597978	-0.742159	-0.365058	-0.108797	0.162881	-0.223071
PRSS35	PRSS35	-0.47403	-0.440536	-0.220719	1.22219	0.202441	0.76357	0.0701722	-0.291946	1.04088	-1.18459	1.09163	-0.715744	-0.616585	-0.117417	-0.329313
TRNS1	TRNS1	-0.460924	1.45791	-0.33207	1.7081	-0.133195	-0.439642	0.174357	0.715506	-0.396447	-0.436294	-0.419281	-0.0553003	-0.634189	-0.247052	-0.501478
BMP6	BMP6	-0.357771	-0.889087	0.26613	-1.06374	0.812059	1.07431	-0.460091	-1.05365	0.828105	0.0156353	1.00541	-0.353245	0.407566	-0.310123	0.0784916
C16orf13	C16orf13	-0.433682	1.42272	-0.413117	1.72638	-0.255191	-0.431073	0.23509	0.683257	-0.48747	-0.513362	-0.551342	-0.0939118	-0.396011	-0.0190803	-0.473214
JUND	JUND	-0.351971	1.41592	-0.436025	1.74921	-0.426303	-0.481539	0.0843746	0.695856	-0.546471	-0.415177	-0.333957	-0.0129024	-0.480361	0.0104199	-0.471079
METRN	METRN	-0.426948	1.50649	-0.345103	1.6999	-0.232237	-0.517229	0.180279	0.58837	-0.422113	-0.552382	-0.568048	-0.160264	-0.317146	-0.00519066	-0.428378
HBE1	HBE1	-0.453547	1.42586	-0.135872	1.48261	-0.0181565	-0.504885	0.622073	-0.455521	-0.160487	-0.893474	0.461159	-0.79017	-0.520999	0.0865394	-0.145126
SUCNR1	SUCNR1	0.376812	-1.33485	0.544882	-1.23834	-0.121147	0.21165	-0.567617	-1.03483	0.388635	0.861801	0.702431	-0.0932353	0.645236	0.419699	0.238869
CCDC141	CCDC141	0.318887	-0.734834	0.19456	-0.575277	1.05523	1.64234	-0.765673	-0.406012	0.419251	-0.433461	-0.760302	-0.0479149	0.68046	-0.492356	-0.0948998
MZT2B	MZT2B	-0.357454	1.44231	-0.368713	1.71733	-0.216453	-0.523809	0.221983	0.61139	-0.445199	-0.507995	-0.531642	-0.015931	-0.396526	-0.105931	-0.523355
TRNE	TRNE	-0.515466	1.58584	-0.292992	1.65623	-0.147559	-0.343153	-0.037114	0.613164	-0.342678	-0.45036	-0.298847	-0.048972	-0.616164	-0.311512	-0.450409
RN7SK	RN7SK	1.41637	0.690249	-0.362392	0.666976	-0.277296	-0.5122	0.446085	0.0415183	-0.374433	-1.44547	-0.716977	-0.328994	0.770799	-0.298693	0.284462
CCDC85B	CCDC85B	-0.365555	1.24498	-0.469225	1.84189	-0.207155	-0.301639	0.259688	0.639549	-0.336863	-0.69346	-0.475911	-0.0407428	-0.449161	-0.177329	-0.469066
SLC5A4	SLC5A4	0.00317137	-1.16876	0.722477	-1.29038	0.553106	1.35735	-0.382364	-0.669845	-0.137375	0.245964	-0.0974938	-0.17386	0.767882	-0.116993	0.38712
ZNF593	ZNF593	-0.414288	1.46336	-0.406062	1.69369	-0.205856	-0.414133	0.220398	0.653998	-0.347265	-0.474799	-0.524703	-0.172375	-0.425613	-0.152709	-0.493643
NOMO2	NOMO2	0.433088	-1.38421	0.456908	-1.36926	0.264123	0.451956	-0.63599	-0.956678	0.478118	0.60395	0.412828	0.143033	0.435791	0.0989324	0.56742
GPR158	GPR158	0.0990823	-0.851814	0.475439	-0.695691	0.177739	-0.155054	-1.08451	-0.544993	-0.0281973	-0.241395	-0.277548	1.74266	0.226469	0.249213	0.908602
CTAG2	CTAG2	-0.29425	1.55775	-0.114416	1.05238	-0.0647937	-0.171303	0.644081	0.692103	-0.00033819	-1.02035	-0.234332	-0.390122	-0.982048	-0.16074	-0.51362
PTGS1	PTGS1	-0.482638	-0.185121	-0.389366	1.38148	-0.363677	-0.671362	0.60331	0.33925	1.52856	-0.876921	0.228192	-0.383843	-0.594926	-0.0857607	-0.0471768
APOC1	APOC1	-0.334771	1.44802	-0.278709	1.68227	-0.227271	-0.284681	0.273202	0.60843	-0.506723	-0.46107	-0.517494	-0.322728	-0.329251	-0.188557	-0.560671
CCDC88B	CCDC88B	-0.444291	1.39992	-0.333168	1.7278	-0.165885	-0.536096	0.131896	0.646906	-0.202154	-0.510496	-0.540095	-0.182721	-0.404844	-0.207428	-0.379349
EIF3C	EIF3C	-0.192369	-0.222254	1.31062	-0.954894	0.889113	0.303809	-0.62361	-1.04358	-0.135903	-0.0486143	-0.081106	-0.386395	-0.282694	0.199715	1.26816
CNFN	CNFN	-0.514723	1.54763	-0.328249	1.66084	0.0767239	-0.395148	0.151707	0.459984	-0.405384	-0.415933	-0.319666	-0.317338	-0.344717	-0.302504	-0.553222
ZBED6	ZBED6	0.294612	-1.37647	0.358839	-1.32791	0.0131936	0.487746	-0.449074	-1.02518	0.383104	0.63028	0.620835	0.031501	0.548328	0.282901	0.527284
LOC101060389	LOC101060389	-0.595509	1.10031	-0.165923	1.34219	-0.147113	-0.368288	0.845662	0.951025	-0.0796757	-0.693145	-0.615863	-0.544979	-0.708261	-0.00414789	-0.316285
FAM195A	FAM195A	-0.311484	1.42381	-0.362729	1.60928	-0.296301	-0.52849	0.283139	0.689039	-0.389549	-0.554031	-0.573866	-0.134512	-0.387563	-0.0239123	-0.442826
TRAPPC5	TRAPPC5	-0.312265	1.43261	-0.426104	1.60883	-0.255867	-0.504388	0.160284	0.698976	-0.401373	-0.449474	-0.606655	-0.0186194	-0.403881	-0.0408095	-0.481258
MPZL2	MPZL2	-0.503898	-0.229061	0.259301	0.430808	1.20835	1.7531	-0.34284	-0.689582	-0.0530001	-0.690093	0.172193	-0.469665	-0.124962	-0.626497	-0.0941494
XIST	XIST	0.151566	-1.52151	0.249005	-1.78282	0.37939	0.70203	0.149805	-0.057331	0.0591109	0.280767	0.222593	0.126751	0.50781	0.379077	0.153755
SAP25	SAP25	-0.533193	1.53305	-0.435694	1.16886	-0.146256	-0.435781	0.242974	0.970499	-0.478526	-0.428755	-0.784494	0.0146789	-0.244568	0.0836531	-0.526453
LOC441124	LOC441124	-0.336243	1.37508	-0.385691	1.42672	-0.0765883	-0.40287	0.342495	0.864078	-0.625814	-0.473521	-0.586037	-0.142612	-0.315592	-0.0353504	-0.628048
C9orf16	C9orf16	-0.375771	1.36013	-0.357417	1.69282	-0.228516	-0.374544	0.157265	0.603695	-0.318278	-0.509852	-0.573942	-0.214834	-0.378415	-0.0626106	-0.419737
TRNG	TRNG	-0.84924	1.40188	-0.276135	1.59521	0.0547138	-0.311193	0.132139	0.493921	-0.276657	-0.321824	-0.558743	0.0187474	-0.488822	-0.213497	-0.400502
PTPLB	PTPLB	0.455629	-1.42001	0.438916	-1.17213	0.0599322	0.433345	-0.522816	-1.02464	0.440826	0.548666	0.4747	0.312666	0.411995	0.0166035	0.546321
NPDC1	NPDC1	-0.294588	1.4356	-0.159456	1.50614	-0.113046	-0.57995	0.592105	0.150653	0.0217572	-0.481837	-0.259363	-0.21606	-0.839666	-0.571735	-0.190555
TMSB15B	TMSB15B	-0.20575	-0.224148	-0.293259	-0.0700101	-0.274194	-0.197993	-0.175872	-0.189051	-0.0564246	-0.32088	0.0314903	2.45256	-0.114249	-0.231996	-0.130224
MYO18B	MYO18B	-0.301773	0.798501	0.361287	0.524012	0.337844	-0.219529	1.11844	-0.918018	0.375989	-0.713431	0.92197	-0.798241	-0.571604	-0.840654	-0.074792
RPS14P3	RPS14P3	-0.442747	1.35909	-0.189538	1.4447	-0.0216117	-0.412503	0.256842	0.705916	-0.860832	-0.285374	-0.69657	-0.0613401	-0.317749	9.75494e-05	-0.478377
BIRC7	BIRC7	-0.291628	0.930662	-0.386283	1.7115	-0.423841	-0.531838	0.432603	0.865787	-0.364017	-0.546996	-0.56613	-0.190682	-0.328626	0.115812	-0.426325
SNCG	SNCG	-0.86253	1.2313	-0.372087	1.67978	-0.14087	-0.488225	0.362252	0.310109	-0.0953124	-0.580203	-0.117436	-0.352915	-0.532953	0.0549613	-0.0958699
IGFBP3	IGFBP3	-0.36775	0.904722	-0.390844	1.59248	-0.431658	-0.828975	0.660118	0.289151	0.532354	-0.811364	0.0963115	-0.213109	-0.518092	-0.405359	-0.107985
ODF3B	ODF3B	-0.207756	0.496517	-0.517352	1.53559	-0.100309	-0.437793	0.869421	0.960201	-0.292189	-0.547314	-0.867387	-0.227037	-0.478021	0.238961	-0.425533
RGPD6	RGPD6	-0.571987	-0.0126064	-0.59207	0.24652	1.37395	-0.592127	-0.498244	1.19539	0.786534	-0.497851	-0.0696359	-0.209428	0.526069	-0.467648	-0.616859
C19orf81	C19orf81	-0.289742	1.41844	-0.365637	1.43325	-0.246633	-0.384521	0.226698	0.722491	-0.5898	-0.564324	-0.502436	0.106982	-0.555262	-0.0582914	-0.351212
MIR210HG	MIR210HG	-0.492777	0.665857	-0.475215	1.5451	-0.295786	-0.547392	0.492985	1.06977	-0.271741	-0.638076	0.061045	-0.714708	-0.327512	0.318826	-0.390374
NPIPA8	NPIPA8	-0.630103	1.58354	-0.539104	1.23688	0.0201824	-0.314734	0.493193	0.311064	-0.521625	-0.312221	-0.599053	-0.117048	0.0272098	0.0723958	-0.710568
ANKRD19P	ANKRD19P	-0.484106	1.41196	-0.248782	1.58256	-0.196489	-0.331352	0.166485	0.554877	-0.266287	-0.366114	-0.403951	-0.146179	-0.686393	-0.0767681	-0.50947
NPIPA2	NPIPA2	-0.723142	1.1066	-0.444596	0.961465	0.28855	-0.421969	0.607649	0.429077	0.64528	0.181952	-0.803413	-0.90018	-0.775013	0.202113	-0.354367
PRPH	PRPH	-0.358703	1.37444	-0.362414	1.61271	-0.319729	-0.208116	0.257634	0.366602	-0.224372	-0.907913	-0.0284456	-0.2791	-0.272925	-0.227647	-0.422016
TREM1	TREM1	-0.122606	-0.501354	-0.33085	0.870086	-0.2895	-0.270668	0.0464817	-0.0347431	2.11794	-0.447031	-0.0450057	-0.317662	-0.467936	8.3012e-05	-0.207241
RP11-354E11.2	RP11-354E11.2	-0.634439	-0.777348	0.0272353	-0.716066	0.967025	-0.641242	0.615676	0.136779	0.322093	-0.256283	-0.458589	0.0840506	-0.378603	0.119995	1.58972
SLC30A1	SLC30A1	0.400091	-1.04727	0.246929	-1.36212	0.0142156	0.476704	-0.668087	-0.969675	0.424621	0.59532	0.609745	-0.0159217	0.496961	0.204713	0.59378
RNR2	RNR2	-0.441188	1.46152	-0.337631	1.42958	-0.117343	-0.449354	0.235273	0.700026	-0.423859	-0.463926	-0.40067	-0.0154713	-0.51838	-0.237819	-0.420754
LOC440313	LOC440313	-0.293526	-0.458145	0.421316	-0.48593	1.1809	1.6765	-0.548256	0.108678	-0.0255755	-0.34263	-0.665903	-0.184767	-0.140013	-0.560422	0.317779
TRNW	TRNW	-0.697522	1.45439	-0.125337	1.48501	0.0257806	-0.127884	-0.214146	0.501586	-0.230616	-0.481013	-0.209816	0.083273	-0.693141	-0.373427	-0.397144
MST4	MST4	-0.372935	-0.562268	0.499211	-0.0230449	1.12828	1.68542	-0.375564	-0.234713	0.0898312	-0.5268	0.365701	-0.613313	-0.423454	-0.472687	-0.163667
LOC101928836	LOC101928836	-0.490582	1.20667	-0.439964	1.60672	-0.159485	-0.23721	0.525336	-0.0548895	0.0513013	-0.459957	-0.266956	0.276127	-0.454649	-0.874959	-0.227505
DNAH6	DNAH6	-0.643966	-0.499439	0.26482	-0.867628	0.861801	0.0404378	0.275234	-0.0405067	0.611289	-0.621038	-0.665717	0.0522748	-0.0506008	-0.32759	1.61063
RP11-318M2.2	RP11-318M2.2	-0.404962	1.19794	-0.25929	1.42095	0.120324	-0.521061	0.641807	0.531318	-0.712519	-0.455027	-0.272454	-0.0236127	-0.464198	-0.0635568	-0.735653
ATP5D	ATP5D	-0.38862	1.35637	-0.285698	1.56569	-0.205692	-0.385286	0.127039	0.657189	-0.397806	-0.434593	-0.499246	-0.106474	-0.421999	-0.0830058	-0.497864
ADAM19	ADAM19	-0.202311	-0.656413	-0.162386	-0.632259	0.691844	-0.586742	0.820303	0.234985	0.52042	-0.683939	0.0355927	-0.00577572	-0.520473	-0.44281	1.58996
ELMO1	ELMO1	-0.401378	-0.0307944	0.220731	0.0843185	0.874591	1.03741	0.0687462	-0.5613	0.98575	-0.660676	0.535937	-0.583058	-0.391734	-1.26624	0.0876937
LOC102724594	LOC102724594	-0.326324	0.132606	0.996752	-0.0644929	-0.332079	-0.68608	-0.399235	-0.181443	-0.618262	1.04175	-0.512852	-0.115017	1.54314	-0.0962236	-0.382241
SNHG9	SNHG9	-0.308839	1.41085	-0.344408	1.4567	-0.22154	-0.3569	0.183062	0.671129	-0.46546	-0.474877	-0.643752	-0.109463	-0.398565	-0.000845755	-0.397097
C19orf24	C19orf24	-0.406813	1.3387	-0.403598	1.54078	-0.168124	-0.315236	0.248503	0.648049	-0.395219	-0.472512	-0.59169	-0.192403	-0.353281	-0.0709473	-0.406212
PPTC7	PPTC7	0.315179	-1.38497	0.402562	-1.32354	0.147496	0.32688	-0.346169	-0.835298	0.413508	0.592761	0.425524	0.0551328	0.517642	0.179561	0.513738
MIR503HG	MIR503HG	-0.371467	1.43332	-0.34255	1.32569	-0.0959299	-0.372007	0.160248	0.800588	-0.44767	-0.615053	-0.458128	-0.0256267	-0.422345	-0.0533926	-0.51568
LOC102723720	LOC102723720	-0.376715	1.136	-0.228427	1.7884	-0.0463146	-0.559912	0.312924	0.296392	-0.53644	-0.39075	-0.309317	-0.154451	-0.46566	-0.0997863	-0.365946
CERS1	CERS1	-0.432436	1.29904	-0.318118	1.61732	-0.0769905	-0.441386	0.325781	0.497328	-0.235866	-0.554226	-0.332226	-0.292937	-0.461518	-0.222651	-0.371122
EVL	EVL	-0.500382	1.15526	-0.208486	1.48629	0.107659	0.201592	0.568781	-0.0609858	0.103673	-0.881388	-0.117405	-0.47941	-0.344356	-0.82422	-0.206628
TRNAG27	TRNAG27	-0.364409	1.59565	-0.561671	1.26091	-0.095405	-0.232278	0.0327168	0.743199	-0.273553	-0.504046	-0.385252	-0.224752	-0.438631	-0.194551	-0.357926
CORO7	CORO7	-0.431301	1.43346	-0.318742	1.46328	-0.155338	-0.471911	0.0491591	0.624189	-0.297868	-0.439111	-0.587606	-0.0515047	-0.330177	-0.0522066	-0.434324
NCR3LG1	NCR3LG1	0.36285	-1.27084	0.423359	-1.29438	0.0986645	0.412803	-0.29387	-0.971206	0.337115	0.504972	0.430847	-0.0325242	0.608349	0.144238	0.539613
PRR24	PRR24	-0.490834	1.35998	-0.337387	1.59919	-0.258692	-0.357542	0.14709	0.450182	-0.285406	-0.419174	-0.474976	-0.10933	-0.354175	0.0266585	-0.495581
FAM229A	FAM229A	-0.203981	1.30828	-0.245532	1.2967	-0.143668	-0.144656	0.0106644	0.87822	-0.607502	-0.512315	-0.786901	0.167647	-0.473643	-0.127694	-0.415626
LOC102723847	LOC102723847	-0.321815	-0.408836	0.29219	-0.484243	1.19463	1.39779	0.306475	0.29298	-0.108088	-0.669673	-0.765794	-0.481851	0.100444	-0.670282	0.326072
SCAND1	SCAND1	-0.410786	1.30048	-0.377341	1.55521	-0.130257	-0.0461949	0.120724	0.610402	-0.455795	-0.520638	-0.518733	-0.151645	-0.380855	-0.114688	-0.479877
SNORD38B	SNORD38B	-0.4726	1.4411	-0.469278	1.23435	-0.188988	-0.406113	0.305348	0.86685	-0.394869	-0.573187	-0.438664	-0.144558	-0.219223	-0.226087	-0.314078
C11orf83	C11orf83	-0.304638	1.34093	-0.404653	1.59167	-0.182966	-0.357588	0.17774	0.50401	-0.290024	-0.456868	-0.444386	-0.200372	-0.32926	-0.103576	-0.54002
NDUFA3	NDUFA3	-0.388562	1.32668	-0.3801	1.53063	-0.195767	-0.285725	0.082529	0.691867	-0.402965	-0.323168	-0.537437	-0.185315	-0.379584	-0.0783404	-0.474736
FLJ16779	FLJ16779	-0.540226	0.449713	-0.376106	0.946563	-0.151499	-0.701897	0.83807	1.23157	-0.0734134	-0.660074	-0.545728	-0.459866	-0.237364	0.693316	-0.413056
CLEC3B	CLEC3B	-0.569376	0.871485	-0.437065	1.75707	-0.521665	-0.437108	0.376643	0.452043	-0.0746065	-0.607389	0.130796	-0.29067	-0.504115	-0.0205317	-0.125511
OR7E12P	OR7E12P	0.234163	-0.977029	0.575488	-1.25475	-0.107753	-0.466786	-0.248867	0.380603	-0.168653	0.858513	-0.781058	0.333769	0.680024	0.763671	0.178661
LDLRAD3	LDLRAD3	0.358706	-1.39641	0.325991	-1.25111	0.256945	0.44053	-0.409883	-0.849111	0.411369	0.400018	0.46959	0.191599	0.434355	0.155055	0.462352
CXCL2	CXCL2	-0.523948	-0.107144	-0.356729	0.454249	1.17682	-0.510188	1.25107	0.82147	-0.369885	-0.568624	-0.141082	-0.551244	-0.632244	-0.299454	0.356931
WFDC1	WFDC1	-0.507769	1.22713	0.127539	0.964929	0.0215265	0.199293	0.41227	-0.399354	0.214327	-1.03355	0.715599	-0.395289	-0.716346	-0.706214	-0.124089
RNF208	RNF208	-0.29514	1.15927	-0.427963	1.62911	-0.224775	-0.38842	0.194614	0.669726	-0.556371	-0.38926	-0.421232	-0.160965	-0.432464	-0.110024	-0.246106
CTRC	CTRC	-0.518135	1.29343	-0.285795	1.6802	-0.0416437	-0.56696	-0.0904628	0.227306	-0.084313	-0.402946	-0.13983	-0.241103	-0.112584	-0.104099	-0.613057
LOC644172	LOC644172	-0.585684	1.28043	0.0467541	1.56456	0.0600029	-0.28472	0.0545141	0.338723	-0.475089	-0.410869	-0.412216	-0.0802459	-0.552343	0.0257635	-0.569587
SNORA10	SNORA10	-0.199796	1.39056	-0.329299	1.15478	-0.310899	-0.426802	0.594125	0.752189	-0.511644	-0.658312	-0.416784	-0.210082	-0.176343	-0.17329	-0.47841
GABRE	GABRE	-0.351413	0.316641	-0.0539117	0.462065	0.323984	-1.10808	0.717849	1.0035	0.00238494	-1.14389	-0.341835	-0.160599	-0.680173	0.29235	0.721134
A1BG	A1BG	-0.355988	1.28599	-0.317586	1.50939	-0.239387	-0.351685	0.168536	0.625168	-0.429283	-0.461766	-0.551247	-0.1257	-0.279508	-0.0023826	-0.474543
TRND	TRND	-0.506743	1.46976	0.0151292	0.970197	-0.288488	-0.711248	0.293999	0.737369	-0.268544	-0.288604	-0.836871	-0.110947	-0.396638	0.248642	-0.327013
SNORD14A	SNORD14A	-0.343512	1.39172	-0.199666	1.43731	-0.245338	-0.246114	0.00659698	0.671973	-0.320947	-0.244165	-0.369313	-0.254816	-0.285844	-0.287078	-0.710805
EXTL1	EXTL1	-0.377214	-0.0535681	0.0859715	-0.150117	1.05901	1.70786	-0.326593	-0.541879	0.200589	-0.641121	-0.115573	-0.407684	0.262138	-0.669954	-0.0318591
IPO11	IPO11	0.403204	-1.26758	0.379835	-1.17757	0.120987	0.334293	-0.560041	-0.869404	0.384474	0.545274	0.544943	0.14073	0.461445	0.0294753	0.529934
PCAT6	PCAT6	-0.649423	0.947569	-0.397639	1.64698	-0.118591	-0.407902	0.32946	0.623627	-0.247418	-0.622021	-0.157517	-0.342461	-0.27527	0.114044	-0.443439
LHFPL3	LHFPL3	-0.340859	1.29931	-0.16213	1.42613	-0.224333	-0.183995	0.179116	0.64633	-0.343522	-0.352783	-0.648588	-0.384769	-0.330734	0.0598626	-0.63903
IL32	IL32	-0.466391	0.351516	-0.331096	1.1296	-0.162703	-0.860816	1.45373	0.497605	-0.050808	-0.772972	-0.386291	-0.184367	0.142423	-0.15614	-0.203287
MGC39584	MGC39584	-0.413911	-0.666198	0.431235	-0.290479	1.0855	1.29677	0.360576	0.290042	-0.202939	-0.765096	-0.683784	-0.24655	-0.158842	-0.558349	0.522034
HSPB1	HSPB1	-0.335018	1.27555	-0.460637	1.46366	-0.295542	-0.369587	0.161673	0.701098	-0.409456	-0.303829	-0.518972	-0.0559997	-0.399797	-0.0117242	-0.441421
RP6-109B7.3	RP6-109B7.3	-0.298616	1.29963	-0.35561	1.45996	-0.196041	-0.3757	0.227893	0.643723	-0.371464	-0.470921	-0.5907	-0.0337409	-0.34556	-0.165927	-0.426933
NDUFA13	NDUFA13	-0.347128	1.30491	-0.351306	1.51221	-0.173806	-0.425627	0.155578	0.589167	-0.33961	-0.447527	-0.554952	-0.229832	-0.252901	-0.0420201	-0.397158
SIRPB1	SIRPB1	0.28185	-1.46926	0.138734	-1.0591	0.26745	0.874459	-0.315414	-0.756871	0.351714	0.491729	0.0849684	0.149125	0.544592	0.0549213	0.361097
ZNF579	ZNF579	-0.338399	1.20656	-0.381824	1.56097	-0.331758	-0.37128	0.120457	0.610371	-0.447057	-0.344062	-0.476451	0.0476992	-0.430877	0.0112154	-0.435568
NRCAM	NRCAM	-0.0977565	-0.453667	0.233023	-0.630804	0.96385	1.54664	-0.494683	-0.395134	0.183059	-0.388463	-0.151815	-0.391642	-0.280604	-0.459711	0.817713
CHCHD10	CHCHD10	-0.417428	1.3603	-0.349617	1.36787	-0.155788	-0.264653	0.233089	0.6997	-0.407866	-0.484584	-0.514757	-0.125755	-0.392618	-0.0928304	-0.455062
RNA45S5	RNA45S5	-0.203563	2.04356	-0.192587	0.485255	-0.318337	-0.426632	-0.0878004	-0.254939	-0.385813	-0.456606	0.53887	-0.125526	-0.349518	0.00147808	-0.267841
PYY2	PYY2	-0.178182	1.40228	-0.348467	1.11137	-0.115172	-0.511762	0.379057	0.850145	-0.350861	-0.503495	-0.581047	-0.170846	-0.321656	-0.076034	-0.585333
ZP1	ZP1	-0.333646	0.784907	-0.239411	1.53333	-0.155698	-0.383265	0.535679	0.876707	-0.426183	-0.609162	-0.403528	-0.591251	-0.361734	0.0808233	-0.307569
BAIAP3	BAIAP3	-0.356425	0.456984	-0.499795	1.30883	-0.348633	-0.381071	0.74184	1.0117	-0.100591	-0.992155	0.0154314	-0.350607	-0.29405	0.259702	-0.471161
NUDT8	NUDT8	-0.310718	1.39225	-0.293519	1.46093	-0.192022	-0.496303	0.206922	0.43503	-0.256509	-0.397268	-0.564361	-0.0821029	-0.443228	-0.206111	-0.252995
TMEM91	TMEM91	-0.336339	1.0407	-0.410455	1.55068	-0.1453	-0.266691	0.248904	0.734578	-0.382129	-0.308796	-0.293673	-0.180128	-0.595789	0.00949979	-0.66506
HES4	HES4	-0.182312	1.06114	-0.441094	1.63414	-0.302602	-0.441154	0.214813	0.603769	-0.419506	-0.448111	-0.268932	0.0133394	-0.414348	-0.0926153	-0.516525
DHRS3	DHRS3	-0.581089	1.27305	0.183036	1.41776	-0.342726	-0.679828	0.573127	-0.00979256	-0.0502867	-0.427621	-0.234525	-0.606627	-0.0966012	-0.218668	-0.199207
ADRA2C	ADRA2C	-0.464535	1.11246	-0.413923	1.52711	-0.0192481	-0.282583	0.472882	0.0315465	0.0332193	-0.62116	0.306304	-0.434197	-0.67602	-0.459493	-0.112364
KLHL11	KLHL11	0.220046	-1.32356	0.372943	-0.904121	-0.0015523	0.470319	-0.670856	-0.874806	0.409694	0.641232	0.59373	0.00113523	0.492686	0.0995709	0.47354
SERF2	SERF2	-0.306517	1.2646	-0.389755	1.526	-0.177519	-0.374298	0.179059	0.584077	-0.41846	-0.394393	-0.469167	-0.150295	-0.355896	-0.107775	-0.409664
SH3BGRL3	SH3BGRL3	-0.346257	1.27383	-0.407429	1.44975	-0.105968	-0.343275	0.144242	0.691814	-0.307028	-0.396324	-0.555533	-0.102261	-0.447698	-0.177099	-0.370758
SNORA33	SNORA33	-0.413986	1.31978	-0.531037	1.35015	0.10188	-0.694287	0.243393	0.574748	-0.290523	-0.432463	-0.298974	-0.00146922	-0.40521	-0.338809	-0.183187
HIF1A	HIF1A	0.473528	-1.36096	0.376144	-0.97856	0.0371608	0.279617	-0.443482	-0.963131	0.397891	0.553038	0.492447	0.150905	0.38492	0.0929638	0.507517
MZT2A	MZT2A	-0.359362	1.23544	-0.369749	1.5183	-0.180663	-0.45371	0.234317	0.549258	-0.316918	-0.555691	-0.357869	-0.133596	-0.280176	-0.0997889	-0.429787
GADD45GIP1	GADD45GIP1	-0.297733	1.2465	-0.301028	1.48209	-0.19805	-0.346175	0.235809	0.579755	-0.394063	-0.44361	-0.502629	-0.0291002	-0.360602	-0.152751	-0.518411
RASA4CP	RASA4CP	-0.116757	0.925172	-0.522769	1.57524	-0.305933	-0.273055	0.25412	0.787916	-0.33152	-0.124448	-0.566651	-0.0450459	-0.47632	-0.265163	-0.514787
RHOU	RHOU	-0.389618	-0.47358	0.211884	0.365246	0.757556	1.61686	0.110223	-0.312301	0.545867	-0.668246	-0.0643166	-0.321058	-0.353921	-0.770723	-0.253874
SIGIRR	SIGIRR	-0.424871	1.34315	-0.294401	1.47959	-0.131115	-0.25766	0.230711	0.433922	-0.302058	-0.509914	-0.427345	-0.212784	-0.375145	-0.193614	-0.358463
LPHN3	LPHN3	0.228466	-0.900281	0.379348	-1.20026	0.386263	0.478824	-0.270883	-0.890179	0.608725	0.0168233	0.684096	-0.0223635	0.132594	-0.468278	0.837107
IFI27L2	IFI27L2	-0.362295	1.22832	-0.441806	1.47576	-0.116708	-0.409635	0.234887	0.600676	-0.31641	-0.467648	-0.57671	-0.156659	-0.292042	-0.120435	-0.279293
POMK	POMK	0.047143	-1.248	0.192009	-1.0458	0.105078	0.477666	-0.614848	-0.804866	0.40243	0.63204	0.574803	0.0569876	0.526821	0.155199	0.543333
TEK	TEK	0.199302	-0.883523	0.190954	-0.763907	0.331499	0.983608	-0.920071	-0.913065	0.302852	0.649234	0.618046	-0.256004	0.52497	0.025053	-0.088946
WAS	WAS	-0.391357	0.61851	-0.516888	0.383413	-0.151223	-0.790052	0.45247	0.659448	-0.672015	-0.248421	-0.34768	1.35509	-0.448015	-0.458507	0.555223
SERPING1	SERPING1	-0.463685	0.0538462	0.256711	0.614641	0.859941	1.27927	0.210382	-0.445632	0.168724	-0.77698	0.134616	-0.651577	-0.602864	-0.819926	0.182534
SLC24A5	SLC24A5	0.382051	-1.24362	0.289599	-1.19301	0.103052	0.549765	-0.458552	-0.839023	0.263185	0.584297	0.422255	0.136918	0.44811	0.151752	0.403219
TRNL1	TRNL1	-0.492366	1.5682	-0.160454	1.16035	-0.127405	-0.486632	0.0847545	0.561266	-0.197502	-0.45656	-0.386119	-0.119569	-0.467967	-0.163419	-0.316577
TRNM	TRNM	-0.552687	1.61693	-0.0843026	1.12737	-0.176735	-0.350797	0.0394814	0.513159	-0.405053	-0.301159	-0.392222	-0.0526218	-0.454623	-0.140703	-0.386042
GLI4	GLI4	-0.333654	1.38682	-0.309825	1.3777	-0.322761	-0.39192	0.15207	0.491945	-0.291292	-0.407925	-0.499252	-0.173701	-0.231623	0.0626226	-0.509206
FTCD	FTCD	-0.215519	1.21421	-0.264589	1.32988	-0.284777	-0.753654	0.199135	0.70654	-0.475216	-0.515557	-0.184255	-0.183636	-0.283604	0.146893	-0.435848
EVA1B	EVA1B	-0.408896	1.13241	-0.352324	1.47874	-0.182476	-0.323599	0.261127	0.683337	-0.364109	-0.560614	-0.387264	-0.0547107	-0.406599	-0.107651	-0.407373
TRNT	TRNT	-0.511768	1.39242	-0.0919752	1.38456	-0.0635165	-0.361172	0.0195973	0.440451	-0.142351	-0.469781	-0.400896	-0.0847823	-0.628726	-0.253125	-0.228942
FRRS1	FRRS1	0.278028	-1.208	0.261602	-1.39534	0.103852	0.415815	-0.329659	-0.649443	0.346641	0.443434	0.612372	0.144667	0.507657	0.116459	0.351918
BCL7C	BCL7C	-0.319289	1.33946	-0.301201	1.50188	-0.212598	-0.370504	0.0919516	0.41658	-0.290894	-0.389756	-0.427624	-0.168954	-0.36774	-0.0982455	-0.403063
FXYD1	FXYD1	-0.39584	1.0591	-0.254213	1.59924	-0.363959	-0.504058	0.0880738	0.555156	-0.314949	-0.425135	-0.517264	-0.189294	0.0384413	0.0371288	-0.412421
LOC101059915	LOC101059915	-0.580126	0.662849	0.159231	0.605203	0.336707	0.401036	0.145342	0.531127	-0.274647	-1.52157	-0.0889158	0.349734	0.111752	-1.01822	0.180499
BLOC1S1	BLOC1S1	-0.318801	1.32893	-0.364208	1.34537	-0.112962	-0.384075	0.245941	0.596351	-0.346608	-0.359462	-0.629221	-0.177073	-0.220676	-0.13887	-0.464633
MIR7111	MIR7111	-0.193761	1.25365	-0.304084	1.01851	-0.148294	-0.457465	0.237819	0.86585	-0.865807	-0.321564	-0.566078	0.0599717	-0.210583	0.189215	-0.557384
LAMTOR4	LAMTOR4	-0.374283	1.29302	-0.320127	1.44906	-0.151166	-0.354663	0.174847	0.527628	-0.301047	-0.497322	-0.507418	-0.223649	-0.277994	-0.0558517	-0.381042
PNCK	PNCK	-0.43082	0.892274	-0.489882	1.47447	-0.331356	-0.523425	0.327319	0.83209	-0.117714	-0.387287	-0.32181	-0.217049	-0.411317	0.187378	-0.482874
TXNDC5	TXNDC5	0.377745	-1.0184	0.278946	-1.26013	0.0617758	0.461106	-0.557669	-0.938897	0.285443	0.566661	0.488561	0.413683	0.338836	0.167026	0.335317
SERPINB10	SERPINB10	-0.0147058	-0.794477	0.478044	-0.452344	0.938882	1.49661	-0.54238	-0.580858	0.168335	-0.183554	-0.481926	-0.0796908	0.262515	-0.336591	0.122136
RPLP2	RPLP2	-0.421965	1.25829	-0.403118	1.48916	-0.15037	-0.302711	0.146838	0.52772	-0.284191	-0.368172	-0.339157	-0.12637	-0.439874	-0.140521	-0.445556
SRRM3	SRRM3	-0.370066	0.829976	-0.279881	1.34552	0.371403	0.81248	0.113572	0.424063	-0.502351	-0.644188	-0.590936	-0.364819	-0.360528	-0.312954	-0.471294
LOC100133746	LOC100133746	-0.660359	1.41659	-0.296304	1.23349	0.180357	-0.115261	0.292965	0.108448	-0.59843	-0.724082	-0.0908748	0.00215949	-0.311912	-0.310294	-0.1265
ATP5I	ATP5I	-0.288501	1.30934	-0.313194	1.44516	-0.0929244	-0.336201	0.125904	0.5132	-0.376918	-0.425772	-0.455764	-0.136045	-0.378047	-0.184086	-0.406149
TNS1	TNS1	-0.767174	-0.206728	-0.453933	1.20769	0.0672829	0.868702	0.140627	0.308873	0.690833	-0.866376	0.225742	-0.533143	-0.473041	0.280317	-0.489672
LOC100130298	LOC100130298	-0.397297	1.24749	-0.170698	1.52934	-0.069212	-0.327071	0.40523	-0.368511	-0.305321	-0.496019	0.0487216	-0.301782	-0.0445831	-0.55485	-0.195435
UPK1A-AS1	UPK1A-AS1	0.0125309	0.291859	-0.337903	1.72348	-0.237683	-0.244424	0.442977	0.853302	-0.139341	-0.453495	-0.371771	-0.536562	-0.558772	-0.200625	-0.243576
CTXN1	CTXN1	-0.339122	1.03974	-0.486383	1.28931	-0.176985	-0.746806	0.298931	0.822168	-0.283666	-0.382196	-0.518333	0.0956052	-0.556176	-0.0623356	0.0062391
LNPEP	LNPEP	0.257191	-1.05399	0.299629	-1.19768	-0.0516766	0.304149	-0.524604	-0.889664	0.401325	0.594876	0.497823	0.0757165	0.573877	0.21195	0.501073
CRYBG3	CRYBG3	0.288771	-1.33121	0.201342	-1.06149	-0.00252575	0.356102	-0.491652	-0.700847	0.431164	0.555467	0.581372	0.0327581	0.528349	0.11824	0.494159
FAM95B1	FAM95B1	-0.429404	1.11729	-0.232047	0.258964	-0.316172	-0.464427	-0.136162	-0.168926	-0.43601	1.09757	-0.598356	-0.432355	0.935844	0.395664	-0.591472
CEBPD	CEBPD	-0.594008	0.715982	-0.247414	1.51632	-0.0192337	-0.667967	0.758094	0.479552	-0.185395	-0.588864	0.0196433	-0.232586	-0.409559	-0.232064	-0.312503
ZNF358	ZNF358	-0.424004	1.22806	-0.406265	1.59333	-0.196767	-0.249602	-0.0407081	0.372095	-0.253252	-0.372526	-0.338759	-0.136006	-0.300635	-0.0783811	-0.396576
CASC5	CASC5	0.290328	-1.06995	0.336861	-1.25503	0.0408746	0.368004	-0.419742	-0.894025	0.434652	0.606505	0.51023	0.143386	0.412497	0.111806	0.383601
CRABP2	CRABP2	-0.494738	0.657757	-0.286196	1.54743	-0.274895	-0.667238	0.391053	0.550135	0.0240009	-0.6545	-0.106123	-0.155165	-0.390838	0.398327	-0.539009
GAGE2A	GAGE2A	0.442097	0.157107	-0.584486	0.729335	0.267637	-0.402732	1.14055	-0.446291	0.433605	-0.688444	0.766519	-0.598112	-0.657205	-0.568148	0.00856162
LOC143666	LOC143666	-0.40677	1.04707	-0.345178	1.71797	-0.202255	-0.14622	0.0570074	-0.015746	-0.443915	-0.505865	-0.0553767	-0.332511	-0.446187	0.11625	-0.0382673
B3GALT1	B3GALT1	0.271084	-1.04334	0.422625	-1.22409	-0.00594959	0.254095	-0.466489	-0.861524	0.575126	0.526819	0.568639	0.142793	0.497221	0.00662219	0.336375
ARL2	ARL2	-0.36567	1.2647	-0.43785	1.44145	-0.186799	-0.248697	0.231377	0.496132	-0.263627	-0.431978	-0.444978	-0.179815	-0.348527	-0.173972	-0.351745
CTNND1	CTNND1	0.337343	-1.18447	0.350968	-0.932579	-0.0403683	0.30876	-0.59555	-0.877571	0.467696	0.523609	0.531113	-0.0962493	0.626027	0.08885	0.492426
TCAP	TCAP	-0.40563	1.30343	-0.222243	1.11858	-0.251986	-0.350879	0.0956637	0.845867	-0.385164	-0.260979	-0.572975	0.178826	-0.470341	-0.109728	-0.512441
FAM173A	FAM173A	-0.321488	1.31029	-0.258841	1.22581	-0.240147	-0.486295	0.244709	0.638331	-0.476979	-0.469543	-0.501234	0.102702	-0.314403	-0.0236061	-0.429297
ITGB8	ITGB8	0.0471551	-1.0384	0.182342	-0.908336	0.732968	0.110986	0.41391	-0.305636	0.609902	-0.465145	-0.210502	0.0527116	-0.183021	-0.312932	1.274
NPIPA7	NPIPA7	-0.34152	1.37694	-0.232996	1.04582	-0.121361	-0.443852	0.0978287	0.868123	-0.495002	-0.205879	-0.501832	-0.141758	-0.611253	-0.0323612	-0.260897
SERF1A	SERF1A	-0.141088	-0.256174	-0.0860306	-0.581571	-0.118875	-0.0244651	0.063216	-0.311313	-0.115097	0.0475832	2.10607	-0.226557	-0.283204	0.0168139	-0.0893116
LOC102724828	LOC102724828	-0.271537	1.37176	-0.250834	1.26066	-0.343706	-0.361685	-0.227707	0.526411	-0.429291	0.0488915	-0.701361	0.148439	-0.413086	-0.128999	-0.227958
FAM84B	FAM84B	0.0601541	-1.07735	0.180581	-0.385942	0.731801	1.49184	-0.547609	-0.656875	0.0856257	-0.0857027	-0.0325712	-0.136366	0.160296	-0.209663	0.421788
FXYD7	FXYD7	-0.0386959	1.34077	-0.283532	1.37509	-0.265397	-0.654512	0.115002	0.455107	-0.360329	-0.327227	-0.371571	-0.217553	-0.226121	-0.222286	-0.318747
RNR1	RNR1	-0.132149	1.3397	-0.380928	1.27895	-0.148727	-0.500258	0.271028	0.554286	-0.348148	-0.561929	-0.362238	-0.0840467	-0.345337	-0.307045	-0.273164
LOC100288778	LOC100288778	-0.387985	1.2289	-0.414068	1.24134	-0.0825003	-0.232172	0.278438	0.754499	-0.38393	-0.520385	-0.492409	-0.114211	-0.342213	-0.0488645	-0.484439
C19orf60	C19orf60	-0.270958	1.22235	-0.273953	1.3148	-0.186974	-0.446063	0.171209	0.675463	-0.429123	-0.456209	-0.525901	-0.00156067	-0.400828	0.0212009	-0.413456
MRPL41	MRPL41	-0.286922	1.26206	-0.247253	1.30429	-0.184144	-0.366924	0.182532	0.629792	-0.410953	-0.42839	-0.606903	0.000918507	-0.364763	-0.0359208	-0.447422
PI3	PI3	-0.0580658	1.02974	-0.127867	1.55231	-0.0607245	-0.421688	0.322745	-0.0958654	0.203442	-0.637481	-0.494379	-0.0128929	-0.415238	-0.13681	-0.647232
RABAC1	RABAC1	-0.375641	1.13354	-0.412832	1.52775	-0.16826	-0.260438	0.142871	0.510295	-0.329292	-0.420938	-0.443662	-0.158722	-0.322432	-0.0266116	-0.395627
TMED8	TMED8	0.330505	-1.15058	0.321247	-0.929743	-0.00453207	0.479018	-0.513345	-0.995139	0.330888	0.553479	0.453633	-0.0297688	0.480796	0.105757	0.56778
ZNF580	ZNF580	-0.406551	1.25813	-0.301344	1.3497	-0.145388	-0.267517	0.129478	0.603804	-0.417754	-0.377398	-0.431534	-0.016809	-0.401463	-0.0599084	-0.515441
GAMT	GAMT	-0.273993	1.21219	-0.345395	1.54907	-0.179298	-0.314592	0.0996046	0.359961	-0.276675	-0.503424	-0.371354	-0.0974876	-0.332389	-0.21148	-0.314743
TRNP	TRNP	-0.46795	1.27807	-0.291015	1.24959	-0.0378917	-0.394019	0.245425	0.680103	-0.345735	-0.497397	-0.373084	-0.0671415	-0.454827	-0.206608	-0.317512
MUC7	MUC7	-0.164297	-0.525611	0.620827	-0.545128	0.618038	0.718975	-0.553113	-0.700285	0.84788	-0.432988	0.389366	-0.22377	0.87331	-0.6343	-0.288902
TMEM164	TMEM164	0.436777	-1.15403	0.333009	-1.23592	0.0247687	0.394001	-0.409278	-0.7714	0.359221	0.526559	0.330999	0.106611	0.430773	0.159921	0.467987
SERF1B	SERF1B	0.0131577	-0.506308	0.0157081	-0.771804	-0.0841727	1.94849	-0.256284	-0.420829	0.126335	0.0407293	-0.0680589	-0.00445016	-0.253524	0.0144947	0.206519
FITM2	FITM2	0.150065	-1.05483	0.333361	-1.11009	0.196927	0.785687	-0.492406	-0.901332	0.39537	0.37362	0.305679	-0.0673544	0.392159	0.215746	0.477395
LOC100996693	LOC100996693	-0.243292	0.95967	-0.471575	1.4714	-0.170399	-0.244462	0.204096	0.745216	-0.248226	-0.531504	-0.515346	-0.0683101	-0.210066	-0.168013	-0.509184
HSD17B3	HSD17B3	-0.228618	1.22731	-0.208169	1.03185	-0.0502991	-0.712187	0.56468	0.714801	-0.162514	-0.551414	-0.420818	-0.0594558	-0.506691	-0.230332	-0.408139
MAP1LC3A	MAP1LC3A	-0.278361	1.20058	-0.435262	1.42783	-0.0110155	-0.0139401	-0.0336023	0.536023	-0.360993	-0.469404	-0.398069	-0.100569	-0.350361	-0.192849	-0.520009
TMEM160	TMEM160	-0.258775	1.28978	-0.150438	1.30492	-0.293379	-0.443129	-0.0110319	0.484091	-0.505645	-0.372432	-0.521874	0.216218	-0.38244	0.0325866	-0.388452
PRDM16	PRDM16	-0.529018	0.536501	-0.192571	1.55926	-0.104378	0.296886	0.309975	0.472284	-0.31427	-0.739134	0.212465	-0.792185	-0.252005	-0.0940595	-0.36975
ZGLP1	ZGLP1	-0.288628	1.27782	-0.391347	1.00617	0.0481018	-0.4539	0.483305	0.751615	-0.599325	-0.513287	-0.471137	-0.150099	-0.420031	-0.0777031	-0.201548
TCEB2	TCEB2	-0.368519	1.18039	-0.381747	1.3706	-0.158755	-0.41005	0.20025	0.628875	-0.303045	-0.410473	-0.522236	-0.153765	-0.294438	-0.00790621	-0.369184
DPM3	DPM3	-0.286361	1.29686	-0.358474	1.24219	-0.182155	-0.344704	0.272668	0.618859	-0.45212	-0.382915	-0.547709	-0.293828	-0.230721	0.00288264	-0.354472
SEPT1	SEPT1	-0.543919	1.18426	-0.517997	1.47889	0.080798	-0.204984	-0.0710202	0.403454	-0.363604	-0.327743	-0.366546	-0.0119571	-0.326456	-0.305817	-0.107357
PGP	PGP	-0.222467	1.38447	-0.303241	1.25273	-0.201974	-0.34761	0.128442	0.526398	-0.330251	-0.411427	-0.560041	-0.0535929	-0.339993	-0.153057	-0.368383
LINC00152	LINC00152	-0.343126	1.23403	-0.368395	1.45456	-0.107028	-0.462615	0.167118	0.389507	-0.192552	-0.511055	-0.375664	-0.178348	-0.277032	-0.187455	-0.241944
NDN	NDN	0.0663505	-0.493977	0.99529	-0.516933	0.256422	-0.550408	-0.652266	0.982733	0.859169	-0.654751	-0.0631529	0.139308	0.173295	-0.655266	0.114186
ADAT3	ADAT3	-0.226161	1.26555	-0.183111	1.38123	-0.164739	-0.405988	0.162751	0.348379	-0.537619	-0.328184	-0.387339	0.0823096	-0.432227	-0.077187	-0.497663
FAM196B	FAM196B	0.290132	-1.06295	0.305982	-0.970497	-0.238425	0.239107	-0.606003	-0.825882	0.462174	0.717039	0.374944	0.0489526	0.687433	0.269821	0.30817
PET100	PET100	-0.237976	1.20396	-0.316278	1.29147	-0.146523	-0.426578	0.34069	0.63079	-0.412464	-0.374081	-0.51502	-0.0922731	-0.328451	-0.152371	-0.464894
LINC01023	LINC01023	-0.386475	1.1108	-0.357909	1.4891	-0.179641	-0.369494	0.23017	0.441392	-0.140993	-0.500973	-0.439819	-0.121705	-0.422804	-0.010993	-0.340654
COX7A1	COX7A1	-0.404103	1.23208	-0.366005	1.35343	0.0280694	-0.139686	0.0745864	0.590224	-0.303575	-0.391913	-0.565252	-0.166316	-0.345155	-0.263367	-0.333017
EMILIN3	EMILIN3	-0.203918	1.29147	-0.308117	1.32047	0.0283074	-0.00409172	0.220909	0.317785	-0.409141	-0.467706	-0.527311	-0.35013	-0.158907	-0.129919	-0.619698
COMTD1	COMTD1	-0.263309	1.29804	-0.291345	1.211	-0.16956	-0.551133	0.182019	0.607115	-0.337242	-0.370072	-0.528089	0.0440472	-0.455098	-0.0129146	-0.363455
MUC20	MUC20	-0.436556	1.30274	-0.163647	1.00362	-0.477076	-0.634679	0.450684	0.624894	-0.18492	-0.317662	-0.284585	-0.0337068	-0.199678	0.0581734	-0.707599
DCXR	DCXR	-0.288405	1.30738	-0.291199	1.31458	-0.183188	-0.353668	0.180779	0.547295	-0.345761	-0.432266	-0.452169	-0.168575	-0.348738	-0.124173	-0.361898
FLJ46906	FLJ46906	-0.301732	1.19904	-0.333119	1.26849	-0.325709	-0.641374	0.401693	0.589383	-0.323459	-0.383737	-0.419699	-0.0535165	-0.35984	-0.0926037	-0.223813
LOC158960	LOC158960	-0.332066	1.14828	-0.282415	1.45688	-0.0922543	-0.175052	0.146723	0.526665	-0.406035	-0.280564	-0.37489	-0.206905	-0.442458	-0.16263	-0.523286
LOC102724770	LOC102724770	0.548287	0.914163	-0.505242	1.4041	-0.320844	-0.240439	0.28381	0.499724	-0.377798	-0.514111	-0.49286	-0.220548	-0.43337	-0.239735	-0.305142
LOC101928762	LOC101928762	-0.471983	1.04357	-0.365244	1.10391	-0.1318	-0.45873	0.597264	0.841403	-0.527318	-0.45943	-0.43586	-0.0286726	-0.298017	-0.00345018	-0.40564
PAEP	PAEP	-0.218925	0.748253	-0.30456	1.47326	-0.153672	-0.491033	0.37852	0.497594	-0.24027	-0.718505	-0.233891	-0.213665	-0.635661	0.418397	-0.305836
SYCE1L	SYCE1L	-0.519143	1.14589	-0.0971746	1.36269	-0.277352	-0.75286	0.000591916	0.503263	-0.183245	-0.458073	-0.341544	0.0156786	-0.187032	0.127519	-0.339208
RAB24	RAB24	-0.34855	1.06449	-0.386139	1.31378	-0.12644	-0.377625	0.402943	0.734114	-0.300472	-0.503085	-0.422127	-0.166806	-0.389942	-0.0824243	-0.411722
ITGB3	ITGB3	0.284012	-1.18606	0.266589	-1.21812	0.083551	0.395482	-0.305618	-0.745799	0.348493	0.524375	0.509635	0.0711846	0.351355	0.184269	0.436642
TYMP	TYMP	-0.263271	0.900755	-0.363619	1.26255	-0.140126	-0.268876	0.582298	0.745681	-0.43647	-0.555498	-0.639636	-0.152323	-0.261321	0.0956077	-0.505748
TPSG1	TPSG1	-0.47812	0.101616	-0.252053	1.72028	-0.367485	-0.393837	0.427364	0.712234	-0.115171	-0.43039	-0.275001	-0.260505	-0.399352	0.241234	-0.230819
NAA38	NAA38	-0.309788	1.16555	-0.350996	1.36101	-0.164495	-0.518809	0.276342	0.558592	-0.267087	-0.399069	-0.534062	-0.141092	-0.274353	-0.0490201	-0.352729
LOC101060400	LOC101060400	-0.246307	1.28729	-0.392044	1.33579	0.308789	0.0584822	0.203872	-0.00526722	-0.498067	-0.311985	-0.33429	-0.101055	-0.454886	-0.517998	-0.332327
ADAM9	ADAM9	0.319047	-1.23295	0.351084	-1.05449	0.138133	0.143856	-0.247267	-0.902577	0.384265	0.494811	0.378775	0.10267	0.410527	0.151335	0.562776
ITGB1	ITGB1	0.368822	-1.16949	0.307639	-1.10734	0.109498	0.309695	-0.40935	-0.854631	0.370458	0.509834	0.449604	0.187064	0.370664	0.0938451	0.463695
GCSAML-AS1	GCSAML-AS1	-0.347997	-0.342695	0.103491	-0.100317	1.12619	1.60897	-0.317187	-0.184564	-0.380123	-0.0657222	-0.431682	-0.132527	-0.138026	-0.446198	0.0483878
JOSD2	JOSD2	-0.279847	1.10742	-0.3765	1.38796	-0.195017	-0.314461	0.115339	0.673216	-0.377231	-0.376799	-0.517435	-0.0698001	-0.315616	-0.0315354	-0.429693
SPON2	SPON2	-0.46449	-0.0397748	0.000517276	0.180818	0.99339	1.53327	-0.132054	0.358995	-0.335766	-0.609386	-0.553771	-0.110699	-0.392212	-0.308472	-0.120362
KCNA6	KCNA6	-0.165462	1.2513	-0.402831	1.34196	-0.399979	-0.485222	0.0405613	0.570264	-0.308211	-0.400118	-0.336418	-0.263004	-0.22676	-0.102182	-0.113896
ZNF444	ZNF444	-0.368454	1.12406	-0.429052	1.44843	-0.237128	-0.295075	0.0624369	0.559012	-0.381172	-0.297347	-0.388461	-0.0409754	-0.349867	-0.0345676	-0.371847
SCARNA10	SCARNA10	-0.196795	1.1277	-0.083073	1.43588	-0.305462	-0.405374	0.148678	0.436273	-0.268818	-0.347004	-0.555022	-0.084729	-0.541146	0.00742703	-0.368535
KIAA0754	KIAA0754	0.252534	-1.00183	0.175809	-0.999566	-0.0388239	0.289513	-0.518799	-0.97075	0.30952	0.644708	0.410378	0.0486262	0.614376	0.306329	0.477974
FLG	FLG	0.169323	-1.10219	0.200298	-1.25392	0.0755577	0.555581	-0.443835	-0.595992	0.378414	0.327383	0.460887	0.0821145	0.59847	0.0885116	0.459392
PRLR	PRLR	0.206547	-0.949164	0.650796	-0.946404	0.295811	0.668169	-0.340504	-0.790266	0.175529	0.210966	0.0175784	-0.25589	0.976797	-0.216883	0.296917
SOD3	SOD3	-0.474688	1.20176	-0.217677	1.14836	0.107125	-0.038106	0.312092	0.650797	-0.35372	-0.628321	-0.438371	-0.156577	-0.548118	-0.253122	-0.311427
IER5L	IER5L	-0.222246	0.833157	-0.39218	1.20446	-0.315465	-0.745284	0.418172	0.921116	-0.399343	-0.331205	-0.409159	0.0682535	-0.472644	0.0817309	-0.239363
HMCN1	HMCN1	0.0914676	-1.06022	0.277668	-1.15966	0.169323	0.536486	-0.481059	-0.749216	0.33246	0.48103	0.56633	0.0187769	0.521189	0.0842279	0.3712
PTX3	PTX3	0.359772	-1.2491	-0.437587	-0.692336	0.652256	-0.584656	0.717546	0.175957	0.122961	0.130032	-0.491253	0.496894	0.199372	-0.104552	0.704693
PMF1	PMF1	-0.325163	1.33116	-0.319897	1.29757	-0.069568	-0.371312	0.194636	0.376471	-0.373532	-0.381027	-0.455564	-0.113936	-0.269391	-0.117137	-0.403314
CKB	CKB	-0.35132	0.853106	-0.158646	1.41988	-0.303359	-0.237771	0.339699	0.707171	-0.329368	-0.4798	-0.432692	-0.322173	-0.291949	0.166853	-0.579626
PRDX2	PRDX2	-0.240073	0.798935	-0.274554	1.16988	0.241268	0.109261	0.72698	0.202412	-0.100776	-0.755694	0.0921156	-0.579897	-0.754915	-0.674784	0.0398385
ROMO1	ROMO1	-0.375665	1.19514	-0.380306	1.23595	-0.0885462	-0.340119	0.271437	0.633715	-0.317179	-0.485164	-0.55697	-0.20836	-0.207886	0.00429167	-0.380344
FUOM	FUOM	-0.24973	1.20501	-0.259041	1.39851	-0.0269608	-0.33035	0.164192	0.387109	-0.206736	-0.525753	-0.467202	-0.323088	-0.350919	-0.092269	-0.322767
SNORD81	SNORD81	-0.327724	1.19132	-0.187451	1.25132	-0.329908	-0.46736	0.402278	0.559324	-0.431003	-0.381892	-0.339817	-0.13489	-0.190236	-0.106025	-0.507939
SLC30A4	SLC30A4	0.178338	-1.15745	0.350769	-0.887341	0.0758708	0.300863	-0.542245	-0.913337	0.384073	0.534282	0.516317	0.0190636	0.475343	0.182173	0.483276
MT1E	MT1E	-0.52206	1.24992	-0.253878	1.35448	0.0805595	-0.470359	0.22297	0.20367	-0.352621	-0.557247	-0.15522	-0.134772	-0.183401	-0.156689	-0.32535
LAT	LAT	-0.399352	1.17214	-0.385833	0.887856	-0.00128015	-0.409278	0.420503	0.928205	-0.4899	-0.476224	-0.502834	-0.13741	-0.246977	0.0937965	-0.453418
OPN3	OPN3	0.319165	-1.21889	0.254645	-1.23328	0.0678758	0.408645	-0.218059	-0.686491	0.336727	0.474405	0.414846	0.193451	0.355755	0.208252	0.322958
IL1R2	IL1R2	-0.425806	1.16262	-0.224542	1.03405	0.0161862	-0.390358	0.684357	0.0638258	0.168284	-0.677221	0.303381	-0.406807	-0.648434	-0.440741	-0.218793
BCHE	BCHE	0.374703	-1.10822	0.279746	-1.20435	0.137882	0.27095	-0.349719	-0.801913	0.347305	0.492867	0.450326	0.252323	0.350452	0.099479	0.40817
P2RY1	P2RY1	0.469505	-1.1198	0.292562	-1.05906	-0.0191898	-0.0516002	-0.429104	-0.790218	0.440514	0.581724	0.402842	0.173052	0.374748	0.203221	0.530798
LOC729887	LOC729887	-0.306533	1.03269	-0.254937	1.31306	-0.0440178	-0.0211072	0.348307	0.600326	-0.324032	-0.378466	-0.590383	-0.436145	-0.641316	-0.152394	-0.145053
THBS1	THBS1	0.157509	-1.09626	0.259009	-1.19519	0.255927	0.0483292	-0.277288	-0.53051	0.617281	0.399139	-0.258616	0.462504	0.419551	0.0132138	0.725397
C8orf22	C8orf22	0.742572	-0.901477	0.252031	-0.990875	0.0304369	-0.387936	0.042885	0.337341	0.0726274	0.324284	-1.0582	0.741229	0.293944	0.281186	0.219946
MUC1	MUC1	-0.29621	0.775793	-0.307467	1.47882	-0.0695551	-0.0938825	0.442318	0.521027	0.0188345	-0.768401	-0.39469	-0.327162	-0.470946	-0.312672	-0.195805
TPSD1	TPSD1	-0.288307	-0.194023	-0.364037	1.76322	-0.345596	-0.364056	0.233889	0.714864	-0.0688113	-0.389849	-0.220782	-0.327314	-0.208052	0.27165	-0.212791
SNORD47	SNORD47	-0.404038	1.28183	-0.315092	1.12722	-0.0141281	-0.435787	0.192297	0.674682	-0.257933	-0.593427	-0.373534	-0.178487	-0.30706	-0.116275	-0.280274
CLEC2L	CLEC2L	-0.375207	1.14775	-0.288826	1.38145	0.0216768	-0.181952	0.331119	0.363185	-0.159553	-0.559403	-0.329025	-0.341623	-0.361681	-0.279693	-0.368218
NDUFB7	NDUFB7	-0.368482	1.21492	-0.327238	1.31259	-0.098526	-0.332689	0.154556	0.522597	-0.289089	-0.432738	-0.491623	-0.2096	-0.263761	-0.00848313	-0.382436
SLC27A5	SLC27A5	-0.0773772	1.17394	-0.223669	1.40881	-0.291705	-0.314575	0.228837	0.385961	-0.389885	-0.37853	-0.406317	-0.263433	-0.177691	-0.204367	-0.469993
CLDND2	CLDND2	-0.22615	1.06971	-0.507767	1.28032	-0.195945	-0.0951861	0.255893	0.634313	-0.230049	-0.441611	-0.711527	-0.0788757	-0.243103	-0.0684347	-0.441586
NPTN	NPTN	0.314102	-1.15955	0.246979	-1.40336	0.194518	0.227006	-0.203172	-0.497858	0.346267	0.376853	0.376106	0.240685	0.359277	0.204806	0.377342
SYTL2	SYTL2	0.133035	-0.749717	0.576956	-1.00328	0.516904	0.811296	-0.131356	-0.06093	0.563691	-0.176306	-0.31526	-0.455097	-0.292811	-0.359665	0.942535
DDI2	DDI2	0.247613	-1.23599	0.19016	-0.917974	0.0307988	0.282313	-0.347138	-0.84143	0.417341	0.424217	0.526755	-0.0197676	0.631571	0.186842	0.424689
DEF6	DEF6	-0.361495	1.12889	-0.0350674	1.21848	-0.431513	-0.588949	0.459462	0.518188	-0.119328	-0.325997	-0.386974	-0.163782	-0.258392	-0.0644687	-0.589056
ATOX1	ATOX1	-0.319605	1.18742	-0.29452	1.31428	-0.172646	-0.399476	0.162663	0.603018	-0.28367	-0.338155	-0.480603	-0.141222	-0.368943	-0.135429	-0.333122
KCNH2	KCNH2	0.109677	0.56785	-0.449161	1.04405	0.134363	-0.397709	0.838425	-0.507352	0.563554	-0.715129	0.46768	-0.287839	-0.422779	-0.690973	-0.254662
CSMD1	CSMD1	-0.0962645	-0.424007	0.305088	-0.262357	-0.0687124	0.261371	-0.720225	0.819876	-0.00678999	-0.424523	-0.063299	0.820296	-0.395712	-0.860116	1.11537
HSPB2	HSPB2	-0.323245	1.00787	-0.20537	1.39983	-0.151222	-0.545371	0.566099	0.10356	-0.182512	-0.333451	0.0128815	-0.0734121	-0.621387	-0.118185	-0.536091
LOC101929860	LOC101929860	-0.292491	1.19614	-0.493762	1.3467	-0.116819	-0.281426	0.106626	0.385929	-0.450712	-0.455951	-0.243112	0.0479407	-0.35475	0.0324743	-0.426789
RPL28	RPL28	-0.41814	1.06641	-0.373973	1.38167	-0.222236	-0.263309	0.137025	0.637788	-0.22291	-0.324468	-0.450237	-0.135077	-0.362985	-0.0105138	-0.439046
SAC3D1	SAC3D1	-0.220948	1.28099	-0.348251	1.36058	-0.0996714	-0.194569	-0.0366296	0.37439	-0.3229	-0.329764	-0.472907	-0.0894688	-0.329543	-0.153051	-0.41825
PRR5	PRR5	-0.372838	1.2209	-0.203645	1.3625	-0.0574709	0.0671963	0.127993	0.271835	-0.287689	-0.610338	-0.151438	-0.34342	-0.301561	-0.253061	-0.468967
UBD	UBD	-0.595077	0.121292	-0.0781258	0.0614667	0.860675	-0.182757	1.34469	0.0491117	-0.104645	-0.575772	-0.0946713	-0.481878	0.598643	-0.821174	-0.101779
RECQL	RECQL	0.394867	-1.15925	0.310063	-1.08082	0.0597814	0.325289	-0.437701	-0.763682	0.327291	0.495564	0.444001	0.136955	0.388724	0.107823	0.451087
MRPL55	MRPL55	-0.288023	1.19497	-0.32494	1.33723	-0.138765	-0.311063	0.119169	0.528217	-0.358666	-0.386384	-0.487976	-0.119289	-0.294089	-0.0951955	-0.37519
SNORA25	SNORA25	-0.291811	1.19902	-0.317991	1.08023	-0.00258483	-0.452943	0.359189	0.677844	-0.606051	-0.482184	-0.208661	-0.0276653	-0.334918	-0.144639	-0.446831
LOC101927765	LOC101927765	-0.540252	1.17995	-0.321912	1.19656	-0.147193	-0.200048	0.30164	0.613544	-0.0519069	-0.551187	-0.476214	-0.232729	-0.337064	-0.144127	-0.289061
RAB20	RAB20	-0.477902	-0.128485	-0.414378	1.48141	0.0935913	0.472052	0.176554	0.423724	-0.130234	-0.677046	0.318269	-0.790103	-0.508566	-0.0304489	0.191564
AURKAIP1	AURKAIP1	-0.346385	1.19069	-0.27979	1.29705	-0.150216	-0.292974	0.171381	0.541039	-0.359161	-0.425147	-0.490488	-0.0693483	-0.346034	-0.062939	-0.377677
PPP4R2	PPP4R2	0.33038	-1.25388	0.254172	-0.926796	0.17565	0.277907	-0.351987	-0.874737	0.40349	0.47265	0.437637	0.151604	0.316474	0.134688	0.452753
RPS15	RPS15	-0.295654	1.11366	-0.345349	1.32957	-0.218034	-0.392148	0.226101	0.574894	-0.264907	-0.427512	-0.488164	-0.120403	-0.25044	-0.0452603	-0.396347
C17orf89	C17orf89	-0.261985	1.16889	-0.256079	1.16372	-0.106263	-0.385197	0.231581	0.638463	-0.470686	-0.424135	-0.564238	0.110377	-0.365799	-0.0574873	-0.421162
PCDHGA12	PCDHGA12	0.453873	-1.04908	0.273992	-1.24567	-0.318546	-0.244748	-0.257651	-0.306806	0.432197	0.74665	0.232666	0.253388	0.521585	0.223045	0.285105
APBA1	APBA1	-0.343701	0.383759	0.249287	0.372261	0.544659	0.962111	-0.0905606	-0.570882	0.575696	-0.645716	0.655457	-0.556169	-0.385694	-0.891469	-0.259037
NUPR1	NUPR1	-0.370565	1.13477	-0.312441	1.38991	-0.14348	-0.25593	0.215821	0.457288	-0.291822	-0.413766	-0.32084	-0.20629	-0.350443	-0.0976718	-0.434536
SELE	SELE	-0.0707932	-0.310964	-0.272801	-0.0428888	1.48868	-1.04519	0.111347	0.443331	-0.150845	-0.0273303	0.543165	-0.578408	-0.207945	-0.179467	0.300105
MYOC	MYOC	-0.482461	0.118369	0.690762	0.147806	0.654643	1.13136	-0.644316	-0.573703	-0.181936	-0.301469	0.597231	-0.846529	-0.0174935	0.0433422	-0.335601
FLJ12825	FLJ12825	-0.479321	1.42806	-0.230605	1.24097	-0.219514	-0.189014	0.131507	0.0925383	-0.169386	-0.479424	-0.189046	-0.213745	-0.329611	-0.231997	-0.161405
PI15	PI15	-0.404398	-0.0467707	0.407923	0.0295977	0.60688	0.736147	-0.0217992	-1.03492	0.500711	-0.298267	0.924071	-0.713749	-0.000539103	-0.687572	0.00268237
CLMP	CLMP	0.156032	-0.839822	0.35074	-1.08573	0.369157	0.483385	-0.52788	-0.886037	0.512767	0.248002	0.739235	0.0765394	0.289023	-0.108136	0.222728
LINC01176	LINC01176	-0.443861	1.31524	-0.0768499	1.14881	-0.0524943	-0.478119	0.265208	0.384007	-0.338094	-0.397821	-0.139308	0.00278241	-0.495018	-0.315314	-0.379168
ARHGAP29	ARHGAP29	0.436231	-1.00707	0.0338519	-1.01639	-0.0446711	-0.278639	-0.184154	0.302352	-0.0462833	0.696348	-0.736812	0.51455	0.274299	0.306218	0.750171
PRKCDBP	PRKCDBP	-0.257799	1.24443	-0.303819	1.23121	-0.111857	-0.455676	0.150881	0.484924	-0.265898	-0.465282	-0.504881	-0.070974	-0.310345	-0.0165744	-0.348346
RP11-669N7.2	RP11-669N7.2	-0.284356	1.05412	-0.300651	1.48087	-0.166238	-0.392547	0.0944738	0.448813	-0.22536	-0.311047	-0.34449	-0.148959	-0.396019	-0.149115	-0.359493
C7orf55	C7orf55	-0.347775	1.27422	-0.301874	1.11131	-0.0909339	-0.466659	0.308223	0.596881	-0.424393	-0.260344	-0.425079	-0.131042	-0.267461	-0.160352	-0.414714
LOC100288175	LOC100288175	-0.472881	0.705157	-0.631496	1.27782	-0.317774	-0.631543	0.304091	0.569065	0.383789	-0.694944	0.0821303	-0.0675674	-0.351302	0.00270533	-0.157252
C9orf142	C9orf142	-0.356595	1.23307	-0.321707	1.16744	-0.109758	-0.398857	0.230743	0.605268	-0.307621	-0.434369	-0.44319	-0.0959824	-0.299629	-0.058587	-0.410232
RNF157-AS1	RNF157-AS1	0.231951	-1.08068	0.29066	-1.55747	0.342332	-0.0375393	0.283687	0.15549	0.00550666	0.146854	0.0207401	0.270999	0.455692	0.442519	0.0292608
EEF1A2	EEF1A2	-0.50269	0.190049	-0.568217	1.49318	-0.275366	-0.208915	0.0887958	0.238768	0.772053	-0.656606	-0.179159	0.235118	-0.388883	0.134399	-0.372525
TNFRSF1B	TNFRSF1B	-0.228812	1.1469	0.0428202	1.06085	-0.138253	-0.218899	0.652007	-0.369875	0.225173	-0.806397	0.131369	-0.285834	-0.439775	-0.505373	-0.265893
GPR174	GPR174	0.190973	-0.96162	0.50664	-0.904163	-0.04885	0.148624	-0.639208	-0.865227	0.284353	0.614944	0.482727	0.0543072	0.508253	0.126405	0.501843
GNAO1	GNAO1	-0.100795	-0.104675	-0.193634	0.272648	0.651178	1.66068	-0.545333	-0.18022	0.126593	-0.437037	-0.23629	-0.34373	0.174097	-0.601185	-0.142298
FAT4	FAT4	0.161708	-1.09538	0.267672	-0.992923	0.0556679	-0.177564	-0.505119	-0.665668	0.523951	0.477483	0.3615	0.244204	0.57389	0.159317	0.611265
PCDHGB1	PCDHGB1	0.336877	-0.969744	0.193149	-1.09512	0.0170746	0.100786	-0.263464	-0.838123	0.554707	0.433637	0.757455	-0.0029594	0.414314	0.0149156	0.346492
NENF	NENF	-0.269916	1.19401	-0.346294	1.27963	-0.0826411	-0.450216	0.14543	0.514644	-0.279744	-0.373297	-0.420592	-0.0880119	-0.321535	-0.0942144	-0.407253
LOC101927931	LOC101927931	-0.29015	1.15787	-0.17896	1.29793	-0.0506098	-0.508825	0.0965008	0.451287	-0.0425581	-0.266456	-0.207574	-0.37208	-0.399206	-0.0618973	-0.625269
TMEM145	TMEM145	-0.417645	0.722867	-0.460392	1.31103	-0.0179792	0.0134313	0.412446	0.64411	-0.163951	-0.7766	-0.434332	-0.0805557	-0.318314	0.0906898	-0.524802
G0S2	G0S2	0.135454	-0.298023	-0.47291	-0.315026	-0.258722	-0.357457	0.810242	1.01115	-0.776692	0.327486	-0.628118	-0.177076	-0.303944	0.793528	0.510105
FBXL15	FBXL15	-0.311705	1.10022	-0.320698	1.19955	-0.273317	-0.324024	0.24319	0.69268	-0.318854	-0.418394	-0.435273	0.0292216	-0.45997	0.0112887	-0.413916
HCFC1R1	HCFC1R1	-0.313967	1.05727	-0.360119	1.38404	-0.0987131	-0.266194	0.160829	0.543773	-0.330084	-0.435259	-0.399018	-0.101057	-0.381011	-0.106545	-0.353943
ABCA1	ABCA1	0.554773	-0.717378	-0.339052	-0.687816	0.0988213	-0.22495	0.0710259	-0.733169	1.10513	-0.468374	0.625314	0.362414	0.108815	-0.320268	0.564711
CRYAB	CRYAB	-0.432896	0.930775	-0.290807	1.26678	-0.250021	-0.0336511	0.645571	-0.035777	0.261747	-0.549562	0.21138	-0.401694	-0.522228	-0.310846	-0.488769
MT2A	MT2A	-0.566099	1.09587	-0.365211	1.23339	0.0435134	-0.364786	0.392677	0.469446	-0.244574	-0.609751	-0.0928547	-0.34597	-0.304255	-0.190674	-0.15072
ST20	ST20	-0.241126	1.26865	-0.2762	1.15274	-0.136513	-0.593513	0.214876	0.515086	-0.326395	-0.210873	-0.396365	-0.0811321	-0.390905	-0.104716	-0.393613
EDF1	EDF1	-0.313197	1.10237	-0.304929	1.32232	-0.148325	-0.310627	0.200775	0.574381	-0.308845	-0.375813	-0.430155	-0.132306	-0.368895	-0.123042	-0.383713
TBC1D14	TBC1D14	0.402258	-1.07747	0.352181	-1.14147	0.0651459	0.380937	-0.341205	-0.776126	0.378827	0.354012	0.28255	0.0949057	0.433692	0.157772	0.433994
S100A13	S100A13	-0.285387	1.12859	-0.285856	1.29757	-0.163962	-0.397582	0.187148	0.547724	-0.306639	-0.332337	-0.455373	-0.161169	-0.385889	-0.00072394	-0.386115
ARHGEF16	ARHGEF16	-0.586045	0.732146	0.128566	0.976441	0.185215	0.100359	0.507413	-0.515157	0.417275	-0.821955	0.507457	-0.648443	-0.0972728	-0.531005	-0.354994
TLR3	TLR3	0.31452	-1.06645	0.171429	-0.977776	0.0477862	0.334277	-0.375514	-0.887973	0.404785	0.557021	0.535125	0.115146	0.452475	0.0335505	0.341596
TMEM150C	TMEM150C	0.200329	-1.03536	0.343597	-1.23311	0.345526	0.358081	-0.164171	-0.688285	0.576667	0.230761	0.567595	0.089365	0.216851	-0.0992169	0.291367
HOXB5	HOXB5	-0.410184	1.09442	-0.273005	1.14991	-0.213433	-0.319739	0.319388	0.742584	-0.493809	-0.32947	-0.22149	-0.219538	-0.437366	-0.00890909	-0.379357
MACROD1	MACROD1	-0.275763	1.12167	-0.315916	1.44827	-0.0738596	-0.301494	0.0933881	0.2469	-0.341914	-0.444577	-0.318575	-0.115678	-0.243288	-0.0846487	-0.394507
GTF2I	GTF2I	0.367764	-1.15331	0.308932	-0.986423	-0.000362172	0.311462	-0.393377	-0.811694	0.293666	0.522457	0.431644	0.17536	0.389651	0.163474	0.380752
LAMP3	LAMP3	0.0802707	-0.621925	0.171238	-0.566469	1.00817	1.32388	-0.00623072	-0.407237	0.195669	-0.429852	0.117571	-0.295131	-0.0190983	-0.581828	0.0309765
SNORD83B	SNORD83B	-0.45265	1.17562	-0.214355	0.938428	-0.0999476	-0.426146	0.39818	0.837786	-0.301465	-0.399014	-0.407422	-0.135323	-0.284976	-0.136527	-0.492188
SPAG4	SPAG4	-0.343885	0.308899	-0.530502	1.35481	-0.281148	-0.198239	0.3859	0.942658	-0.196194	-0.520154	-0.0351218	-0.509752	-0.198127	0.242838	-0.421982
CKM	CKM	-0.358683	1.09081	-0.345621	1.31086	-0.0690109	-0.469282	0.474772	0.0770455	-0.152298	-0.504272	0.176845	-0.43618	-0.306879	-0.226705	-0.261401
PRR22	PRR22	-0.320146	1.1447	-0.166458	1.004	-0.133829	-0.533169	0.39286	0.677835	-0.274416	-0.520523	-0.625175	0.099401	-0.211453	-0.161646	-0.371981
C14orf80	C14orf80	-0.352677	1.23841	-0.342688	1.19537	-0.126384	-0.238347	0.145844	0.483206	-0.295263	-0.460486	-0.492464	0.00453472	-0.25657	-0.109018	-0.393466
ABCC11	ABCC11	-0.494394	0.0746298	0.284673	-0.326561	0.761009	1.28332	-0.310976	-0.391727	0.360227	-0.296468	0.484261	-0.64466	0.125338	-0.670925	-0.237741
OR2A20P	OR2A20P	-0.589501	1.33557	-0.22138	-0.319239	-0.287827	0.0778574	-0.38278	-0.559747	0.65235	0.643432	-0.0902939	-0.187779	0.602692	-0.3402	-0.333156
RTEL1	RTEL1	-0.39527	1.12445	-0.308854	1.01763	-0.0298518	-0.21039	0.358525	0.610199	-0.425383	-0.580664	-0.541364	0.0562704	-0.220932	0.117737	-0.572098
POSTN	POSTN	0.400561	-1.065	0.172208	-1.02136	0.0212327	0.068017	-0.453368	-0.741218	0.400039	0.577559	0.627013	0.265557	0.30758	0.128203	0.312979
LSM7	LSM7	-0.275259	1.1959	-0.308358	1.19099	-0.18102	-0.451002	0.20328	0.557888	-0.276102	-0.409542	-0.486766	-0.0828283	-0.300131	-0.058475	-0.318579
S100A3	S100A3	-0.351115	0.888661	-0.446148	1.33443	0.271345	-0.0436156	0.381879	0.248134	0.115886	-0.62266	-0.382207	-0.408033	-0.193183	-0.553702	-0.239673
P2RX7	P2RX7	0.31449	-1.11065	0.265966	-1.36531	0.124506	0.28797	-0.288686	-0.351037	0.221599	0.450654	0.299297	0.139932	0.419802	0.274321	0.317144
MANEA	MANEA	0.135502	-1.12274	0.253788	-1.03695	0.161887	0.273472	-0.276441	-0.765532	0.37994	0.510521	0.574905	-0.0658003	0.370634	0.169851	0.436972
LINC00294	LINC00294	0.32739	-0.934131	0.296725	-1.21743	0.187086	0.390291	-0.32367	-0.822294	0.219235	0.529351	0.399688	0.0803021	0.334732	0.255966	0.276762
LOC102723671	LOC102723671	-0.339025	1.06349	-0.530964	1.31495	0.0579713	-0.25062	0.103637	0.488989	-0.427336	-0.301604	-0.551486	-0.0914463	-0.22693	-0.100509	-0.209119
LOC102723897	LOC102723897	-0.279696	1.00868	-0.128448	1.0709	-0.0203726	-0.511459	0.480548	0.744518	-0.432496	-0.495427	-0.488712	-0.220882	-0.276546	-0.0525452	-0.398062
RPL35	RPL35	-0.306092	1.14289	-0.32622	1.20955	-0.132359	-0.483049	0.283216	0.550065	-0.287407	-0.434022	-0.416316	-0.0941038	-0.251769	-0.0881824	-0.366201
SCRG1	SCRG1	0.392136	-0.534203	-0.301611	-0.412211	0.328498	-0.729488	0.257294	0.202323	0.845222	-0.568434	0.223546	0.775896	-0.528031	-0.619556	0.668618
TPSAB1	TPSAB1	-0.0689024	-0.0796785	-0.244736	1.9552	-0.230701	-0.244751	-0.0390765	-0.142972	-0.114246	-0.264617	-0.077231	-0.21693	-0.154144	0.12647	-0.203682
SCN9A	SCN9A	-0.329775	-0.520684	0.0511282	-0.540812	0.457376	-0.466774	0.398226	0.355412	0.176252	-0.42624	-0.604231	0.0634367	-0.10929	-0.00696549	1.50294
FAM186A	FAM186A	-0.455117	1.14916	-0.209718	0.904023	-0.193895	-0.294329	0.356385	0.826351	-0.44767	-0.333011	-0.377974	0.0868502	-0.350687	-0.0960884	-0.564278
SLC2A1	SLC2A1	-0.441759	-0.342401	-0.647145	1.08589	-0.530399	-0.435063	0.335348	0.890168	-0.0511435	-0.406148	0.640862	-0.408433	-0.166065	0.415052	0.0612387
GAS2L3	GAS2L3	0.0921418	-1.14289	0.353106	-1.06495	0.12477	0.178848	-0.324522	-0.663895	0.412881	0.475799	0.624513	0.055755	0.395533	0.195279	0.287636
TF	TF	-0.836798	0.321127	0.113845	0.734661	0.248833	0.769454	-0.240067	-0.23833	0.135125	-0.345984	0.867017	-0.97863	-0.236723	0.120556	-0.434087
LOC100505942	LOC100505942	-0.201549	1.04153	-0.343914	1.21039	-0.504898	-0.343991	0.469113	0.548058	-0.413168	-0.231945	-0.35086	-0.192294	-0.117346	-0.100418	-0.468701
NAT14	NAT14	-0.32473	1.09071	-0.298387	1.40689	-0.0575178	-0.150569	0.0665207	0.31629	-0.307448	-0.479954	-0.434206	-0.0744601	-0.304866	-0.121552	-0.326722
YJEFN3	YJEFN3	-0.351027	1.03491	-0.221538	0.899793	-0.273927	-0.602943	0.389251	0.883447	-0.385697	-0.302426	-0.495838	-0.106496	-0.19665	0.202791	-0.473647
PKHD1	PKHD1	-0.163649	-0.774793	0.41315	-0.577706	0.508617	0.682641	-0.214468	-0.989048	0.767024	-0.0338249	0.702913	-0.243689	0.230792	-0.373446	0.0654867
DCT	DCT	0.19621	-1.11829	0.381193	-1.06485	-0.00771107	0.634892	-0.297366	-0.674777	0.0839349	0.477921	0.281088	0.0611505	0.464888	0.28048	0.301235
GRIN2D	GRIN2D	-0.49563	1.12575	-0.389491	1.35479	-0.222239	-0.248217	0.180641	0.217294	-0.152263	-0.416315	0.111152	-0.158552	-0.414172	-0.23839	-0.254356
PDIA2	PDIA2	-0.313049	0.526766	-0.226695	1.31774	-0.11554	-0.323384	0.251812	-0.0855876	0.409209	-0.662172	0.707791	-0.163924	-0.493354	-0.160956	-0.668651
CAPS	CAPS	-0.385331	1.13949	-0.0850319	1.01437	-0.164558	-0.278232	0.134316	0.771202	-0.545526	-0.454547	-0.521899	-0.109686	-0.162094	0.0715952	-0.424062
LOC100506985	LOC100506985	0.354176	-1.23257	0.313983	-1.02053	0.309082	0.311163	-0.247517	-0.683181	0.431388	0.277438	0.357499	0.241364	0.183625	-0.0498981	0.453975
NEU3	NEU3	0.319532	-1.14593	0.30899	-1.13955	-0.00361925	0.37339	-0.255457	-0.612518	0.287504	0.402964	0.334687	0.00970306	0.454048	0.231642	0.434616
HSPG2	HSPG2	0.101465	-0.992306	0.208263	-1.35188	0.0873291	0.54352	-0.286601	-0.388163	0.277992	0.396235	0.367631	-0.0401654	0.497737	0.287675	0.291268
PWAR5	PWAR5	0.0958321	-1.25842	0.237251	-1.2761	0.129941	0.183621	0.0703614	-0.269634	0.24727	0.352047	0.334765	-0.0156182	0.517149	0.281687	0.369858
LOC101929761	LOC101929761	-0.351085	1.02541	-0.338406	1.34713	-0.189599	-0.245724	0.114261	0.519101	-0.455422	-0.351692	-0.50196	-0.0342402	-0.260302	-0.0632863	-0.214182
TMEM256	TMEM256	-0.258243	1.08657	-0.398069	1.2999	-0.0849673	-0.424595	0.207248	0.484075	-0.316678	-0.401208	-0.319845	-0.0988858	-0.237875	-0.11426	-0.423167
LOC102724426	LOC102724426	-0.225531	1.29682	-0.188137	1.03185	0.109186	-0.429889	0.123608	0.527	-0.503935	-0.412122	-0.385233	-0.199867	-0.226451	-0.0855706	-0.431733
TNFRSF25	TNFRSF25	-0.435912	-0.00457654	-0.142232	1.64497	-0.249091	-0.27783	0.190853	0.760939	-0.00444422	-0.385651	-0.0483307	-0.388564	-0.356543	-0.0257497	-0.27784
CCDC154	CCDC154	-0.32828	0.844707	-0.255144	0.918151	-0.352055	-0.526443	0.547983	0.917396	-0.563639	-0.236744	-0.438746	-0.10579	-0.245514	0.259082	-0.434962
YPEL3	YPEL3	-0.334149	1.14095	-0.384788	1.18042	-0.216412	-0.313235	0.157446	0.620845	-0.393582	-0.307764	-0.442897	-0.0452199	-0.33914	-0.0172495	-0.305226
OXLD1	OXLD1	-0.223494	1.13433	-0.340662	1.13787	-0.102519	-0.297737	0.268681	0.625208	-0.405154	-0.494093	-0.448056	-0.0758121	-0.327708	-0.1019	-0.348957
ERV3-1	ERV3-1	0.32109	-1.17828	0.277481	-1.38386	0.0978043	-0.114863	0.0368479	-0.103077	0.212006	0.33243	0.376085	0.154108	0.344696	0.371546	0.255983
MRPL12	MRPL12	-0.269959	1.12807	-0.250214	1.31672	-0.138742	-0.247879	0.156176	0.431446	-0.308767	-0.41385	-0.40917	-0.130201	-0.329631	-0.159971	-0.374031
FAM63B	FAM63B	0.0917146	-1.06748	0.304143	-0.799624	-0.037371	0.322711	-0.443275	-0.852116	0.24718	0.614499	0.560696	-0.0739628	0.49244	0.178	0.462448
NPW	NPW	-0.626821	1.00462	-0.379592	0.966368	-0.392827	-0.379655	0.258788	0.888134	-0.379598	-0.178274	-0.420989	-0.0487099	-0.174371	0.180226	-0.317299
ACAD11	ACAD11	0.162738	-1.26392	0.191094	-1.31639	0.19572	0.224178	0.291073	0.569752	0.134559	0.0238185	0.0604693	0.0102713	0.222487	0.427492	0.0666496
CXCL10	CXCL10	-0.225192	-0.519139	-0.162856	-0.875169	0.856442	-0.00232636	0.583598	0.0886707	-0.0455714	-0.247304	-0.26772	-0.206709	0.23969	-0.447035	1.23062
GABRA2	GABRA2	0.561992	-1.10729	-0.134298	-0.48988	-0.167767	0.418108	-0.0914122	0.257091	0.591769	0.18565	-0.926043	0.213844	-0.185264	0.0118738	0.861626
INHA	INHA	-0.335148	0.503235	-0.285297	1.3283	0.235961	-0.0461906	0.353301	0.536346	-0.1478	-0.776264	-0.257785	-0.328775	-0.714206	0.233661	-0.299338
CDC42EP5	CDC42EP5	-0.340253	0.974214	-0.367555	1.45333	-0.207317	-0.250109	0.054287	0.43082	-0.183418	-0.440045	-0.315761	-0.159742	-0.222138	-0.0857169	-0.340599
S100A6	S100A6	-0.263293	1.00273	-0.377465	1.23044	-0.126219	-0.431949	0.463981	0.479101	-0.0749275	-0.517251	-0.393413	-0.159336	-0.42281	-0.0701393	-0.339447
HOXB8	HOXB8	-0.361665	1.13822	-0.227713	1.13898	-0.194969	-0.320842	0.303098	0.630234	-0.478363	-0.269983	-0.264966	-0.236007	-0.398535	-0.0986765	-0.358816
PCDHGB2	PCDHGB2	0.325423	-1.02006	0.222412	-1.16521	-0.00179257	0.0706681	-0.0793747	-0.718564	0.477187	0.24001	0.667826	0.116982	0.335214	0.113044	0.416238
C3	C3	-0.367114	-0.266891	-0.160661	0.576345	0.683622	0.275721	0.677587	0.346202	0.211136	-1.04934	-0.554315	-0.658977	0.38057	-0.493897	0.400015
TRNR	TRNR	-0.671807	1.12022	-0.104984	1.17952	0.100987	-0.271776	0.143782	0.384563	-0.124347	-0.301606	-0.557899	-0.0030018	-0.49996	-0.107533	-0.286161
FOSB	FOSB	-0.00223552	0.00942186	-0.500515	0.470098	-0.518004	-0.655246	-0.419561	-0.10659	-0.311757	0.189195	1.56387	-0.121468	0.342459	-0.130205	0.190536
BOLA2B	BOLA2B	-0.0526067	1.39423	-0.0451931	0.705203	-0.237236	0.0120333	-0.166279	0.660755	-0.282112	-0.410625	-0.359538	-0.794247	-0.0820451	0.0290672	-0.371412
SMIM4	SMIM4	-0.263646	1.14336	-0.324081	1.19878	-0.0881293	-0.332044	0.189905	0.526228	-0.295478	-0.410884	-0.53485	-0.192891	-0.30425	-0.00262259	-0.309394
TRNL2	TRNL2	-0.777663	1.05409	-0.10005	1.2029	0.140068	-0.196143	0.106359	0.39226	-0.163843	-0.21262	-0.573486	-0.00502771	-0.497045	-0.135111	-0.234689
TYMS	TYMS	0.315954	-1.06143	0.350859	-1.07529	0.137679	0.310927	-0.234836	-0.855152	0.282726	0.431151	0.302874	0.370379	0.357082	0.0959824	0.271092
DHRS4	DHRS4	-0.286933	1.24334	-0.315077	1.2109	-0.145988	-0.327831	0.130522	0.423488	-0.316276	-0.295836	-0.374219	-0.102052	-0.354266	-0.191586	-0.298185
ETFB	ETFB	-0.332913	1.01327	-0.337196	1.29991	-0.0763095	-0.301545	0.176966	0.582632	-0.210118	-0.412551	-0.469516	-0.146811	-0.323845	-0.107805	-0.354164
TSTD2	TSTD2	0.371767	-1.16421	0.299923	-1.23148	0.0609136	0.384308	-0.260399	-0.399445	0.250733	0.341701	0.334998	0.113052	0.457885	0.14363	0.29663
VAMP5	VAMP5	-0.34276	1.13984	-0.275195	1.20979	-0.0661798	-0.0919985	0.17945	0.50118	-0.307997	-0.401471	-0.553263	-0.195776	-0.266886	-0.137644	-0.391094
ESPNL	ESPNL	-0.360001	1.02419	-0.191866	1.07364	0.0677117	0.0526471	0.416475	-0.386282	0.0416266	-0.768645	0.363079	-0.145605	-0.350159	-0.71784	-0.118963
LINC00116	LINC00116	-0.325166	1.1281	-0.343414	1.09147	-0.143609	-0.267406	0.344407	0.609971	-0.321932	-0.423338	-0.588476	-0.11516	-0.252699	-0.0632139	-0.329533
LOC102724441	LOC102724441	0.250232	-1.17691	0.536083	-0.576656	-0.0692002	0.0997335	0.287059	-1.10658	0.283037	0.460739	0.198808	0.301697	0.494118	0.135667	-0.117823
TPM2	TPM2	-0.401689	0.985716	-0.407768	1.07466	-0.00509879	-0.300368	0.375545	0.722069	-0.281365	-0.618879	-0.386632	-0.00149943	-0.343262	-0.024162	-0.387266
FAM50A	FAM50A	-0.311526	1.09061	-0.318294	1.25844	-0.0930391	-0.220318	0.192693	0.517667	-0.322941	-0.386308	-0.441783	-0.147494	-0.360626	-0.0998728	-0.357206
ANKRD37	ANKRD37	-0.429197	-0.506342	-0.399177	1.23596	-0.235228	-0.31152	0.667344	0.92715	-0.160778	-0.390573	0.152015	-0.219489	-0.261853	0.25093	-0.319242
IGFBP6	IGFBP6	-0.447475	0.901236	-0.189324	1.43732	-0.00510664	-0.285095	-0.056795	0.415406	-0.0790707	-0.267767	-0.189414	-0.368187	-0.188561	-0.0572478	-0.619921
CEMP1	CEMP1	-0.185467	1.11777	-0.250899	1.02243	-0.1133	-0.192364	0.196499	0.737549	-0.358014	-0.401547	-0.635498	-0.124398	-0.306623	-0.0549188	-0.451216
CDH15	CDH15	-0.445772	0.927331	-0.261681	1.20838	-0.0581146	-0.161899	0.447057	0.468806	-0.162782	-0.711438	-0.211703	-0.149083	-0.240163	-0.0915476	-0.557392
CHCHD6	CHCHD6	-0.250489	1.08296	-0.29363	1.19124	-0.194749	-0.334056	0.268075	0.522304	-0.334772	-0.37213	-0.563929	-0.144505	-0.179728	-0.0153456	-0.38125
IL8	IL8	-0.395184	-0.550718	-0.319874	0.474784	0.0497418	-0.732863	1.2898	0.185432	0.565755	-0.444962	0.37235	-0.383886	-0.266738	-0.133845	0.290213
COL7A1	COL7A1	-0.262024	0.856514	-0.361497	0.735656	-0.211614	-0.674744	0.333517	1.0593	-0.478737	-0.294851	-0.480948	0.038012	-0.263967	0.298291	-0.292907
NTHL1	NTHL1	-0.333188	1.13613	-0.345071	1.24788	-0.115307	-0.276412	0.134133	0.448412	-0.27896	-0.380754	-0.434412	-0.138296	-0.311038	-0.0687326	-0.284384
LOC101060376	LOC101060376	-0.378059	1.16272	-0.322981	0.708394	0.0741626	-0.486776	0.371006	0.804594	-0.524063	-0.507215	-0.336211	0.0626557	-0.123873	-0.057181	-0.447174
AC096559.1	AC096559.1	-0.303814	0.865732	-0.199786	0.997104	-0.17066	-1.06017	0.571511	0.284619	0.0256406	-0.135015	-0.0806928	-0.609269	-0.365295	0.154865	0.025227
PFDN5	PFDN5	-0.247605	1.03506	-0.314043	1.30765	-0.156812	-0.484197	0.172321	0.486313	-0.324602	-0.304463	-0.322471	-0.129012	-0.316216	-0.0950739	-0.30685
NXNL1	NXNL1	-0.242947	0.993725	-0.407148	1.18294	-0.0386689	-0.348441	0.141958	0.716537	-0.348095	-0.535172	-0.350665	-0.208582	-0.232755	-0.0255338	-0.297156
LOC101928111	LOC101928111	-0.320101	0.702575	-0.382056	1.37124	-0.327698	-0.22597	0.0708031	0.642096	-0.323918	-0.15059	-0.459864	-0.184531	-0.435628	0.341028	-0.31739
